# Supplementary material for: Genomic, morphological and migratory patterns in recovering Atlantic salmon populations
Source: Aquat Sci. 2026 Mar 30;88(2):65. doi: 10.1007/s00027-026-01288-1 (PMC13098855; doi:10.1007/s00027-026-01288-1)
Supplement: Supplementary file 2 — Supplementary file2 (CSV 20 KB) [file 27_2026_1288_MOESM2_ESM.csv]

CHR	SNP	POS	MRK	M_P	SD_P	M_XtX	SD_XtX	XtXst	log10.1.pval.		BayPass	K = 2
1	AX-87195337	50703791	5469	0.41090032	0.04127511	15.33895908	3.86968331	29.10428128	6.01888438
1	AX-86977455	50708734	5471	0.58363202	0.0422833	14.98996135	3.9050978	28.26063206	5.83568828
10	AX-87841596	2074730	74425	0.18664649	0.03106704	14.53100384	4.0285146	27.31989224	5.63140923
16	AX-87252471	17689254	126943	0.37879889	0.04318029	14.063837	3.22781223	26.60426543	5.47601284
4	AX-87272163	22578196	32661	0.26213093	0.03605949	13.88976624	3.96544569	26.07913162	5.36198148
1	AX-87202182	56002076	6294	0.61609868	0.04258286	13.50541043	3.68031401	25.31561298	5.19618552
25	AX-87871549	13591444	178484	0.49658544	0.04267143	13.33362974	3.43610107	25.06452447	5.14166234
6	AX-87677040	55840188	51217	0.55904169	0.04323479	13.41107804	3.40859992	25.04615966	5.13767447
25	AX-87680776	13596490	178485	0.49604897	0.04341237	13.33005242	3.45893267	25.01848274	5.1316645
2	AX-87832343	71147448	21085	0.43687553	0.04311774	13.36095908	3.59753168	24.94470421	5.1156437
25	AX-87681858	13586678	178483	0.49659968	0.04399129	13.3190818	3.5251222	24.94200669	5.11505794
6	AX-87774826	33222631	48258	0.64864318	0.04023735	12.91681259	3.54084547	24.07756733	4.92734732
15	AX-87278507	7474181	117178	0.48969195	0.04342713	12.82831117	3.5726012	23.89195065	4.88704117
16	AX-87411583	66098237	130665	0.76312159	0.03957413	12.68739196	3.05491488	23.79522479	4.86603742
8	AX-87732828	2654692	60358	0.69517487	0.04250513	12.60100566	2.81937723	23.70161016	4.84570926
18	AX-87046392	30010705	140016	0.36113804	0.0410836	12.69284114	3.59340994	23.59680971	4.82295213
3	AX-87789047	4394847	21362	0.70878235	0.03738019	12.54223913	3.60490077	23.34749826	4.76881483
3	AX-87223858	54703723	27109	0.55838578	0.04297448	12.49579297	3.47683291	23.22871273	4.74302089
9	AX-87466614	135216059	73901	0.67833052	0.03824351	12.46021041	3.53073842	23.13220934	4.72206544
15	AX-87268689	7473600	117176	0.51357775	0.0439572	12.39516581	3.40431135	23.01854887	4.69738438
8	AX-87525190	2649353	60357	0.70128362	0.04170432	12.19183349	2.83070182	22.86772436	4.66463326
4	AX-87546230	8670708	31220	0.29677387	0.03696612	12.16565911	3.57374483	22.71418207	4.63129197
1	AX-87253049	63202768	7089	0.37181343	0.04251851	12.16407129	3.54803865	22.51307035	4.58762112
8	AX-87661198	2655041	60359	0.70486332	0.04140203	12.06115986	2.7702614	22.50280436	4.58539189
1	AX-87555562	47007612	5012	0.41208006	0.04204479	12.06658673	3.58649661	22.386608	4.56016016
13	AX-87398073	59059343	104214	0.52441284	0.04356382	12.03352688	3.37151312	22.30503232	4.54244623
8	AX-87493880	2657875	60360	0.29450641	0.04264546	11.96804969	2.83016687	22.29415098	4.54008338
2	AX-87857513	24863609	17153	0.34249919	0.03966931	12.01634778	3.58859873	22.26629522	4.53403458
10	AX-87543798	73272346	80396	0.53880374	0.04395843	11.96363819	3.36705713	22.03641824	4.48411743
3	AX-87813500	25363370	23993	0.33668417	0.03898904	11.8788954	3.53507616	22.00196121	4.47663518
17	AX-87253888	28029578	134430	0.38223277	0.04128941	11.97297066	3.61460731	21.99389814	4.4748843
27	AX-87529275	4561652	186985	0.3437473	0.04223328	11.82270164	2.89609659	21.99317919	4.47472819
22	AX-87715472	3514440	161189	0.51365053	0.04349199	11.81764181	3.31200864	21.94148378	4.46350267
9	AX-87571378	135216360	73903	0.57812513	0.04235479	11.92049252	3.54134087	21.93155468	4.46134659
18	AX-87320896	30008391	140014	0.18869026	0.03110811	11.82999415	3.62061359	21.92502385	4.45992844
1	AX-87574006	35287414	3774	0.43509083	0.04381694	11.85796624	3.33153177	21.91968411	4.45876893
4	AX-87022823	43028393	34853	0.54272016	0.04295162	11.80796704	3.43524114	21.78236052	4.42894949
22	AX-87512707	6163392	161581	0.50626911	0.04479698	11.79470648	3.33010708	21.75647061	4.42332757
14	AX-87449097	77375676	115469	0.57722407	0.0416024	11.76269557	3.4259386	21.73733975	4.41917336
16	AX-87177986	14435091	126556	0.16207216	0.02865385	11.7896499	3.4880333	21.70610512	4.41239084
3	AX-87473179	25367943	23997	0.34011814	0.04043684	11.69731983	3.50810903	21.65960052	4.4022925
16	AX-87325556	14436325	126558	0.1639213	0.02938437	11.6883689	3.35876906	21.649686	4.40013959
14	AX-87512154	31591597	112211	0.44439045	0.04284872	11.65519884	3.3568799	21.63499776	4.39695008
1	AX-87011373	27477313	2740	0.8367877	0.02949692	11.71751131	3.563374	21.60412196	4.39024548
18	AX-87501539	66489634	142392	0.20856055	0.03427454	11.71551927	3.5760214	21.59080056	4.38735278
16	AX-87042120	14436685	126559	0.16294156	0.02938361	11.63968757	3.51714654	21.51334655	4.37053385
19	AX-87040232	17962052	144500	0.29360664	0.03760841	11.63229219	3.50838387	21.51013787	4.36983709
16	AX-86944049	14419290	126553	0.16243889	0.02995273	11.68698554	3.51549716	21.49418367	4.36637269
16	AX-87348633	14435564	126557	0.16332934	0.02978873	11.6120325	3.53597659	21.47978782	4.36324666
19	AX-87176477	17961150	144498	0.32451153	0.04006171	11.63782243	3.49687769	21.47477211	4.36215752
19	AX-87082747	17961048	144497	0.7053329	0.03779068	11.67424328	3.49680392	21.46476166	4.35998378
14	AX-87532510	31588508	112210	0.4441218	0.04224437	11.59065973	3.33679877	21.42611747	4.3515923
1	AX-87658787	43455263	4838	0.36640539	0.04162832	11.60313886	3.47315349	21.42429498	4.35119655
4	AX-86916427	43014631	34852	0.54016842	0.04259921	11.64889614	3.42344688	21.3847434	4.34260803
4	AX-87059375	51972482	35876	0.65765282	0.04196475	11.64300062	3.48762648	21.36987518	4.33937944
19	AX-86961899	17961799	144499	0.29441602	0.03915995	11.6192449	3.53305242	21.3520546	4.33550975
20	AX-87832094	67019636	155149	0.30599517	0.03853301	11.52825527	3.51613077	21.24981065	4.31330776
5	AX-87806876	70963791	45637	0.33649332	0.04057818	11.53733327	3.48592208	21.18648073	4.29955584
8	AX-87689569	2702913	60362	0.39530194	0.04291112	11.38578199	3.07722498	21.14388086	4.2903054
20	AX-87223027	67025501	155151	0.30691071	0.03738406	11.46360691	3.48494811	21.08706582	4.27796817
1	AX-87753209	48608175	5109	0.69069906	0.03852766	11.47156799	3.49468015	21.07849606	4.27610727
16	AX-87799068	21476097	127258	0.3668345	0.04387236	11.36402732	3.01316883	20.97239882	4.25306854
20	AX-87535259	67031220	155153	0.30615036	0.03864898	11.40440486	3.52241532	20.92747243	4.2433129
18	AX-87180712	34347334	140180	0.2420543	0.03576742	11.40318361	3.61172994	20.91480823	4.24056291
18	AX-87117537	57813595	141901	0.160313	0.02906816	11.38924615	3.4818781	20.89646339	4.23657938
14	AX-87193435	31583087	112208	0.55735805	0.04322961	11.40777502	3.49639274	20.89592154	4.23646171
2	AX-87413403	23537808	16936	0.44502944	0.04408167	11.31241084	3.1684821	20.87724135	4.23240536
15	AX-87746243	80791119	123338	0.60591157	0.04082836	11.3315462	3.42972691	20.86481261	4.2297065
20	AX-86936340	68083887	155203	0.41956947	0.04258493	11.23164766	3.08770639	20.79467299	4.21447587
14	AX-87760391	31583924	112209	0.44048666	0.04350336	11.35243139	3.36905763	20.77975624	4.21123674
6	AX-87006295	62586431	52428	0.55574828	0.04274094	11.21813191	3.16330465	20.72135425	4.19855491
4	AX-86906938	11015639	31532	0.64749049	0.04090452	11.33045878	3.43950434	20.71783331	4.19779035
19	AX-87096985	17958196	144496	0.32306307	0.03852279	11.24896753	3.42830728	20.66113058	4.1854775
16	AX-87758617	21495720	127260	0.62508975	0.04335334	11.21057469	2.94350426	20.63675804	4.18018508
14	AX-87844923	31581472	112207	0.43605245	0.04264226	11.22416738	3.33275546	20.63040205	4.17880489
2	AX-87646439	59990382	20719	0.11574001	0.02620823	11.26556437	3.65134001	20.58160249	4.1682082
25	AX-87354836	9907203	177853	0.30463512	0.03801314	11.2252572	3.500587	20.58020669	4.16790511
13	AX-87295485	59116794	104218	0.44962936	0.04392133	11.17588808	3.35397794	20.55074747	4.16150812
20	AX-86962690	2697079	149277	0.31097646	0.03970008	11.1954164	3.46928525	20.47359019	4.14475363
6	AX-87041448	33197946	48250	0.33241873	0.04069272	11.18617012	3.40585141	20.44039388	4.13754514
18	AX-87417142	25140679	139704	0.66554251	0.04053897	11.11462495	3.41818028	20.41170777	4.13131603
1	AX-87130953	43756969	4862	0.59656149	0.04204083	11.11464728	3.41163922	20.36873356	4.1219843
11	AX-87839238	68377070	90263	0.5419187	0.04364897	11.01243271	3.15215064	20.36391625	4.12093823
16	AX-87379488	14438372	126561	0.15813089	0.02951829	11.10201716	3.47770992	20.32022267	4.11145029
20	AX-87167182	2698637	149278	0.69141123	0.03938587	11.07963086	3.43251131	20.28133007	4.10300487
16	AX-86912962	17717139	126945	0.43802457	0.04368916	11.11588934	3.34119903	20.26806446	4.10012428
9	AX-86928725	115885725	72495	0.57239815	0.04369359	11.09874745	3.36069931	20.2600941	4.09839354
1	AX-87828926	67853728	7535	0.35065072	0.04138743	10.93156485	2.9978903	20.18574301	4.0822484
13	AX-87054596	59097797	104217	0.54391998	0.04365076	11.02180178	3.36960372	20.18396246	4.08186176
18	AX-87015299	30051471	140023	0.18047984	0.03135093	10.99641042	3.46223624	20.16730135	4.07824385
6	AX-87446993	33279010	48278	0.33620772	0.04062299	11.00972504	3.43002578	20.13486618	4.07120064
10	AX-87097882	2605565	74452	0.59952229	0.04266469	11.01311081	3.48906464	20.0897988	4.06141439
16	AX-87242992	21410529	127252	0.36924671	0.04459322	10.89313004	3.03283235	19.97045126	4.0354984
14	AX-87210345	16260963	110207	0.3015946	0.03983392	10.93649429	3.41020534	19.96238403	4.03374662
5	AX-87840009	31115407	40964	0.69512336	0.03936487	10.96584615	3.39065601	19.95895501	4.03300202
5	AX-87787045	57671809	44302	0.42129994	0.04451383	10.89358567	3.12277807	19.94823859	4.03067498
16	AX-87866820	66025802	130660	0.25120452	0.03931749	10.77501841	2.51850767	19.92262378	4.02511279
12	AX-87392861	54099205	96162	0.32932634	0.04115842	10.8471901	3.31211815	19.91522414	4.02350598
11	AX-87154009	70597666	90558	0.50774832	0.04374387	10.83258643	3.14943322	19.83833387	4.00680947
9	AX-87743781	58379317	67678	0.40242523	0.04160534	10.7389062	2.94956764	19.79281771	3.99692576
4	AX-87080814	45667378	35141	0.28609365	0.0375184	10.81735678	3.34269996	19.76972344	3.9919109
11	AX-86947601	66895293	90115	0.84431054	0.02954594	10.81418288	3.40395528	19.74366903	3.98625326
11	AX-87729249	66895301	90116	0.84396782	0.02965502	10.80346145	3.45295592	19.68219383	3.97290409
11	AX-86974234	17103397	86410	0.76255729	0.03563856	10.8479107	3.55292587	19.66418763	3.96899409
1	AX-87461609	35871666	3905	0.76113039	0.03571595	10.76452988	3.47897422	19.62872368	3.9612932
12	AX-86925389	84247728	98900	0.40066867	0.04452802	10.78933891	3.14680683	19.59976028	3.95500387
8	AX-87131377	15077704	61512	0.65289859	0.04215451	10.64157097	2.83313547	19.59459822	3.95388294
6	AX-87080144	10445968	46369	0.38182164	0.04152196	10.74765221	3.37201231	19.59429408	3.9538169
4	AX-87222650	43116145	34861	0.54133915	0.04276464	10.70975286	3.20903447	19.58618888	3.95205688
3	AX-87190094	54697846	27107	0.39454794	0.04207308	10.66354235	3.20672967	19.57760048	3.95019193
18	AX-87801176	16872123	138682	0.42290027	0.04326829	10.74588981	3.34164162	19.56929236	3.94838785
1	AX-87114669	67965818	7540	0.33495678	0.04191756	10.60855814	2.81434356	19.55805794	3.94594832
3	AX-87375611	7408121	21685	0.62305459	0.04391834	10.63042711	2.93953233	19.55737705	3.94580047
15	AX-87268542	27423643	118779	0.76059249	0.0359701	10.74433372	3.40813118	19.53978725	3.9419809
15	AX-87309743	27423485	118778	0.23624602	0.03684668	10.72084652	3.39831418	19.47332567	3.92754895
18	AX-87783865	47807807	140942	0.54037085	0.04370581	10.61136213	3.14489493	19.44106498	3.92054363
2	AX-87664228	43117900	19033	0.15158273	0.02801603	10.65868172	3.31271083	19.36332854	3.90366337
28	AX-87605173	11748457	192559	0.4809399	0.04404868	10.56027557	3.11072869	19.33340104	3.8971647
24	AX-87729171	13412461	173571	0.3422533	0.04017202	10.59777748	3.38107757	19.3012987	3.89019376
8	AX-87397312	15077684	61511	0.34361091	0.043616	10.48400978	2.87895762	19.2479999	3.87862008
4	AX-87852151	15757897	31922	0.67108502	0.03941866	10.57540315	3.38800323	19.2345191	3.87569276
9	AX-87514232	1766926	62579	0.71795022	0.04214807	10.4571333	2.68687655	19.23310831	3.87538641
5	AX-87442541	41862261	42266	0.40912884	0.04247178	10.5872578	3.32951297	19.22930429	3.87456038
1	AX-87157729	36951402	4068	0.82375039	0.03061969	10.59089794	3.40090653	19.19085487	3.86621119
1	AX-87692382	36950942	4066	0.17560449	0.03094714	10.56150018	3.34490727	19.18406209	3.86473616
3	AX-87832108	54697215	27106	0.39841075	0.04077715	10.52574771	3.26257671	19.18065828	3.86399703
1	AX-86985384	36951057	4067	0.82384859	0.03098743	10.55513727	3.36370241	19.10763565	3.84814037
28	AX-87826847	28705769	194237	0.39597141	0.04325395	10.43907142	3.06249333	19.0935138	3.84507385
11	AX-86989216	89610435	91976	0.74865831	0.03564523	10.54298732	3.52375491	19.08928078	3.84415466
18	AX-87526909	2276447	136406	0.53756562	0.04311221	10.426818	3.08204853	19.06744564	3.83941322
10	AX-87260592	81243763	81276	0.33332266	0.04185622	10.36710981	2.87500096	19.04671067	3.83491068
1	AX-87449158	67946116	7537	0.3306596	0.04275816	10.41734323	2.95124423	19.02099333	3.82932623
11	AX-86969996	92784728	92099	0.6295131	0.04383296	10.35145593	2.9941441	18.93369012	3.81036858
20	AX-87196126	58593206	154528	0.80319794	0.03322558	10.41169161	3.40020701	18.87953419	3.79860876
6	AX-87440687	32167496	48031	0.53136237	0.04390786	10.38933661	3.19890964	18.8747784	3.79757606
6	AX-87494131	32166925	48030	0.52774118	0.04398203	10.37222232	3.19391503	18.86566853	3.79559788
14	AX-87431330	30815224	112115	0.29995057	0.04226677	10.31050689	2.67515116	18.85884217	3.79411555
18	AX-87060202	62330400	142135	0.38686838	0.04356154	10.26244099	2.86758046	18.84794656	3.7917496
9	AX-87450965	28783142	65848	0.501436	0.04289215	10.31723128	3.05162916	18.77322316	3.77552362
9	AX-87809135	129113325	73599	0.53782519	0.04370116	10.3020532	3.13013321	18.75108733	3.77071688
5	AX-87537140	48413200	42796	0.54661535	0.0434038	10.23534261	3.09974708	18.73482789	3.76718619
18	AX-86925895	2263363	136405	0.4617139	0.0439491	10.26698316	3.07504163	18.73474886	3.76716903
4	AX-87416953	7442444	31119	0.61411741	0.04227163	10.22461029	2.84400172	18.73119844	3.76639806
14	AX-87495523	30811037	112114	0.29886816	0.04086794	10.21951031	2.74963933	18.70231825	3.76012681
12	AX-87156199	26384913	93903	0.66116076	0.04061625	10.27386196	3.27735998	18.6833443	3.75600667
9	AX-87315425	129121279	73600	0.53878023	0.04546442	10.24442635	3.07644561	18.68075452	3.75544431
2	AX-87454452	23549097	16940	0.38935052	0.04230964	10.2752696	3.29332151	18.67995062	3.75526974
8	AX-87202911	18044847	61836	0.89030507	0.0248431	10.31865512	3.55920688	18.64196727	3.74702176
9	AX-87344896	58294914	67670	0.54616691	0.04508488	10.26541067	3.07762808	18.63912555	3.74640469
14	AX-87297568	16530925	110252	0.26313746	0.03716167	10.31495549	3.40869255	18.62785525	3.74395738
9	AX-87730577	20659876	65033	0.45708453	0.04210497	10.21758666	3.15356947	18.61602936	3.74138942
11	AX-87811472	70597649	90557	0.4427916	0.04494669	10.20741105	3.04498385	18.60062364	3.73804411
14	AX-87424460	30816574	112116	0.29746329	0.03991202	10.13909219	2.69344004	18.59467906	3.73675326
10	AX-87653631	16514036	76398	0.42079918	0.04181737	10.24272019	3.1570604	18.58939124	3.73560502
4	AX-87437813	43087862	34856	0.55636506	0.04349637	10.27113797	3.24977345	18.5889072	3.73549991
18	AX-87528229	62431341	142139	0.71083257	0.04176822	10.14498826	2.6443446	18.56821754	3.73100721
28	AX-87313869	5510624	191834	0.36195212	0.0407349	10.18328932	3.3166847	18.54783606	3.72658143
3	AX-87672780	26646149	24241	0.33855005	0.04005588	10.20488851	3.32795911	18.5423742	3.7253954
11	AX-87795541	89327216	91963	0.37733629	0.04070398	10.20914374	3.28754101	18.54230709	3.72538083
1	AX-87021542	43780713	4864	0.47769895	0.04494014	10.22027737	3.19960408	18.53324034	3.72341201
20	AX-87285399	85521953	156042	0.50555729	0.04295442	10.19411998	3.08441346	18.53131221	3.72299332
11	AX-87392202	72316108	90676	0.45049879	0.04405994	10.19378155	3.03739765	18.5229469	3.72117682
10	AX-87748083	80328659	81166	0.68835245	0.03847801	10.22163441	3.24579739	18.52265444	3.72111331
10	AX-86979853	26001175	77596	0.39180093	0.04211753	10.1815259	3.2120943	18.51613235	3.71969706
5	AX-87354767	67522208	45455	0.41358471	0.04258324	10.19343241	3.29510727	18.46892436	3.70944597
20	AX-87129502	67045896	155154	0.68899768	0.0402435	10.19386672	3.3793872	18.46556278	3.70871601
5	AX-87427733	48423272	42797	0.45264298	0.0435336	10.14897663	3.04532267	18.45842386	3.70716582
21	AX-87601596	12152479	157158	0.57052018	0.04352755	10.19867196	3.27129343	18.45198543	3.70576773
10	AX-86961922	25507081	77504	0.37726797	0.04243293	10.23754063	3.27986014	18.41770713	3.69832429
18	AX-87411281	18049129	138803	0.35752223	0.04236478	10.14229314	2.9769047	18.40857328	3.6963409
13	AX-87803999	102028623	107822	0.35607396	0.04370285	10.11161707	2.90299476	18.37486395	3.68902101
1	AX-87454094	43782616	4866	0.48045268	0.04442987	10.18224909	3.23225106	18.34859768	3.68331737
15	AX-87642332	63929231	121915	0.28095804	0.03953556	10.15278953	3.39657427	18.31615799	3.67627318
14	AX-87806452	14137627	109855	0.53395181	0.04373862	10.11110102	3.19371292	18.31132725	3.6752242
7	AX-87854358	44503979	59360	0.6094277	0.04204892	10.15413112	3.3320426	18.28353798	3.66918983
3	AX-87133629	54702780	27108	0.59551127	0.0424833	10.13845461	3.24998339	18.25401941	3.66277996
1	AX-87834667	131814863	12769	0.53371304	0.04339072	10.07967895	3.12409781	18.25065606	3.66204961
18	AX-87119440	18036501	138802	0.6425964	0.04201527	10.01286726	2.8377927	18.23186173	3.65796848
21	AX-87300868	42161052	159979	0.67719717	0.03887842	10.03660807	3.30737119	18.2060325	3.65235973
3	AX-87658190	25373409	23998	0.60809862	0.04240424	10.11695163	3.35833759	18.20350058	3.65180993
22	AX-87261869	24647869	164117	0.51119484	0.04573397	10.08061053	3.15159408	18.16945989	3.64441809
2	AX-87862700	59951745	20717	0.10463957	0.02548806	10.13252996	3.61492373	18.15360123	3.64097442
10	AX-87291710	73274458	80397	0.43399551	0.04378695	10.02624561	3.0539895	18.14988015	3.6401664
10	AX-87521280	73272169	80395	0.43241369	0.04371302	9.97601874	2.94316538	18.13655794	3.63727352
14	AX-87225747	30816694	112117	0.27327123	0.04106195	9.93428446	2.64763835	18.1288975	3.63561008
1	AX-87148694	58971889	6679	0.14707078	0.02822163	10.00635692	3.23995253	18.12684637	3.63516468
3	AX-87145749	25373692	23999	0.39062733	0.04242535	9.96054619	3.19874849	18.11535837	3.63267009
10	AX-87420110	73275124	80398	0.565987	0.04521141	10.03185988	3.01275003	18.10688717	3.6308306
1	AX-87081796	145129168	13804	0.57538157	0.04491547	9.97988369	2.99314357	18.06320487	3.6213451
25	AX-87534512	24123560	179971	0.4368054	0.04226242	9.9244373	3.12049234	18.06299752	3.62130008
14	AX-87188948	16474305	110244	0.69202162	0.03843751	9.99321541	3.30470401	18.05993098	3.62063419
1	AX-87743666	58942540	6678	0.85218496	0.02929614	10.000934	3.30348204	18.02852777	3.61381507
24	AX-87416646	8665013	172837	0.34794819	0.04129618	9.93245301	3.19802167	18.01496718	3.61087042
14	AX-87386956	16675794	110281	0.18834055	0.03162915	9.94579965	3.36051667	17.99821761	3.6072333
19	AX-87324402	43683435	146272	0.29295109	0.04202019	9.88962546	2.78235063	17.99075669	3.60561318
8	AX-87135411	24114662	62294	0.57532038	0.04427234	9.9039367	2.92026715	17.93210674	3.59287751
9	AX-87088637	115200097	72411	0.60968202	0.04176796	9.86614365	3.21538567	17.91376676	3.58889503
18	AX-87506758	16534157	138645	0.59374191	0.04447884	9.86997314	2.91828207	17.89828327	3.58553283
9	AX-87569675	65388984	68364	0.44721469	0.04420936	9.93445007	3.20709046	17.89442711	3.58469548
