# Supplementary material for: Genomic, morphological and migratory patterns in recovering Atlantic salmon populations
Source: Aquat Sci. 2026 Mar 30;88(2):65. doi: 10.1007/s00027-026-01288-1 (PMC13098855; doi:10.1007/s00027-026-01288-1)
Supplement: Supplementary file 3 — Supplementary file3 (CSV 23 KB) [file 27_2026_1288_MOESM3_ESM.csv]

Chromosome	SNP position	Gene chromosome	Gene start	Gene end	Gene strand	Gene ID	Gene name	Gene description	Distance to gene
ssa01	27477313	ssa01	27447818	27490332	+	gene608:106599033	LOC106599033	serine/threonine-protein phosphatase 2A 56 kDa regulatory subunit epsilon isoform	0
ssa01	35287414	ssa01	35025101	35332731	+	gene815:106601938	npas3	neuronal PAS domain protein 3	0
ssa01	35871666	ssa01	35778571	35892609	+	gene832:106602170	kiaa0586	KIAA0586 ortholog	0
ssa01	43455263	ssa01	43231716	43660752	-	gene973:106603022	nrxn3	neurexin 3	0
ssa01	43756969	ssa01	43725669	43895627	-	gene974:106603018	adck1	aarF domain containing kinase 1	0
ssa01	43780713	ssa01	43725669	43895627	-	gene974:106603018	adck1	aarF domain containing kinase 1	0
ssa01	43782616	ssa01	43725669	43895627	-	gene974:106603018	adck1	aarF domain containing kinase 1	0
ssa01	47007612	ssa01	46941553	47050977	+	gene1013:106604144	frmpd2	FERM and PDZ domain containing 2	0
ssa01	48608175	ssa01	48602191	48615079	-	gene1049:106604174	LOC106604174	mini-chromosome maintenance complex-binding protein-like	0
ssa01	48608175	ssa01	48615385	48628844	+	gene1050:106604541	LOC106604541	SEC23-interacting protein-like	7210
ssa01	50703791	ssa01	50646134	50714013	+	gene1092:106604920	LOC106604920	heparan sulfate glucosamine 3-O-sulfotransferase 1-like	0
ssa01	50708734	ssa01	50646134	50714013	+	gene1092:106604920	LOC106604920	heparan sulfate glucosamine 3-O-sulfotransferase 1-like	0
ssa01	56002076	ssa01	55901023	56019876	-	gene1202:106606370	LOC106606370	collagen alpha-1(XIII) chain-like	0
ssa01	63202768	ssa01	63154158	63293224	+	gene1296:106607425	ctbp2	C-terminal binding protein 2	0
ssa01	67965818	ssa01	67973256	67975351	+	gene1355:106608805	LOC106608805	uncharacterized LOC106608805	7438
ssa01	131814863	ssa01	131780285	131820234	+	gene2611:106566282	LOC106566282	cytospin-A-like	0
ssa01	131814863	ssa01	131822650	131849781	+	gene2612:106566259	LOC106566259	adenosine receptor A2a-like	7787
ssa01	145129168	ssa01	145129221	145139255	-	gene2908:106570018	LOC106570018	phosphatidylinositol 4-phosphate 5-kinase-like protein 1	53
ssa02	24863609	ssa02	24863708	24899862	-	gene4128:106581836	LOC106581836	OTU domain-containing protein 7B-like	99
ssa02	24863609	ssa02	24834262	24861895	-	gene4127:106581821	LOC106581821	myotubularin-related protein 11-like	-1714
ssa02	43117900	ssa02	43048898	43188428	-	gene4582:100196493	kpca	kinase C alpha type	0
ssa02	59951745	ssa02	59862089	59951723	+	gene5115:106591240	LOC106591240	uncharacterized LOC106591240	-22
ssa02	71147448	ssa02	71118315	71196960	+	gene5568:106595274	LOC106595274	OX-2 membrane glycoprotein-like	0
ssa02	71147448	ssa02	71153812	71159816	+	gene5570:106595193	LOC106595193	uncharacterized LOC106595193	6364
ssa03	7408121	ssa03	7386344	7409675	+	gene5959:106597431	rala	v-ral simian leukemia viral oncogene homolog A (ras related)	0
ssa03	7408121	ssa03	7409720	7412383	-	gene5960:100195169	mplkip	M-phase specific PLK1 interacting protein	1599
ssa03	25363370	ssa03	25335888	25378312	+	gene6459:106599299	LOC106599299	uncharacterized LOC106599299	0
ssa03	25367943	ssa03	25335888	25378312	+	gene6459:106599299	LOC106599299	uncharacterized LOC106599299	0
ssa03	25373409	ssa03	25335888	25378312	+	gene6459:106599299	LOC106599299	uncharacterized LOC106599299	0
ssa03	25373409	ssa03	25378760	25387170	+	gene6461:106599297	LOC106599297	exocyst complex component 3-like	5351
ssa03	25373692	ssa03	25335888	25378312	+	gene6459:106599299	LOC106599299	uncharacterized LOC106599299	0
ssa03	25373692	ssa03	25378760	25387170	+	gene6461:106599297	LOC106599297	exocyst complex component 3-like	5068
ssa03	26646149	ssa03	26475991	26668998	-	gene6490:106599258	LOC106599258	dipeptidyl aminopeptidase-like protein 6	0
ssa03	54697215	ssa03	54696629	54699347	+	gene7214:106600784	LOC106600784	uncharacterized LOC106600784	0
ssa03	54697215	ssa03	54702405	54724846	-	gene7215:106600879	LOC106600879	synaptogyrin-1-like	5190
ssa03	54697846	ssa03	54696629	54699347	+	gene7214:106600784	LOC106600784	uncharacterized LOC106600784	0
ssa03	54697846	ssa03	54702405	54724846	-	gene7215:106600879	LOC106600879	synaptogyrin-1-like	4559
ssa03	54702780	ssa03	54702405	54724846	-	gene7215:106600879	LOC106600879	synaptogyrin-1-like	0
ssa03	54702780	ssa03	54696629	54699347	+	gene7214:106600784	LOC106600784	uncharacterized LOC106600784	-3433
ssa03	54703723	ssa03	54702405	54724846	-	gene7215:106600879	LOC106600879	synaptogyrin-1-like	0
ssa03	54703723	ssa03	54696629	54699347	+	gene7214:106600784	LOC106600784	uncharacterized LOC106600784	-4376
ssa04	11015639	ssa04	10830165	11070568	+	gene8824:106602390	galntl6	polypeptide N-acetylgalactosaminyltransferase-like 6	0
ssa04	15757897	ssa04	15757109	15772521	+	gene8984:106602533	LOC106602533	tudor domain-containing protein 7B-like	0
ssa04	22578196	ssa04	22580297	22637143	+	gene9172:106602750	dchs2	dachsous cadherin-related 2	2101
ssa04	22578196	ssa04	22570306	22572960	+	gene9171:106602751	LOC106602751	zinc finger protein RFP-like	-5236
ssa04	45667378	ssa04	45657429	45671568	+	gene9919:106603377	LOC106603377	long-chain-fatty-acid--CoA ligase 4-like	0
ssa04	45667378	ssa04	45675939	45700492	+	gene9920:106603378	LOC106603378	cohesin subunit SA-2	8561
ssa04	51972482	ssa04	51961446	52020880	-	gene10077:106603497	LOC106603497	protein FAM222B-like	0
ssa05	31115407	ssa05	31093986	31109716	+	gene11328:106604685	LOC106604685	protocadherin-10-like	-5691
ssa05	41862261	ssa05	41823763	42000972	-	gene11609:106604958	LOC106604958	AF4/FMR2 family member 2-like	0
ssa05	67522208	ssa05	67517966	67521507	-	gene12327:106605673	LOC106605673	B-cell antigen receptor complex-associated protein alpha chain-like	-701
ssa05	70963791	ssa05	70962380	70964801	-	gene12509:106605857	LOC106605857	zinc finger protein 391-like	0
ssa05	70963791	ssa05	70941349	70961897	-	gene12508:106605856	LOC106605856	zinc finger protein 337-like	-1894
ssa05	70963791	ssa05	70968119	70982278	+	gene12511:106605858	LOC106605858	DNA-binding death effector domain-containing protein 2-like	4328
ssa06	10445968	ssa06	10446016	10447625	+	gene13114:106606458	LOC106606458	dexamethasone-induced Ras-related protein 1-like	48
ssa06	10445968	ssa06	10447553	10448975	-	gene13115:106606459	LOC106606459	mediator of RNA polymerase II transcription subunit 9-like	1585
ssa06	32166925	ssa06	32163526	32169316	+	gene13905:106607207	LOC106607207	angiopoietin-related protein 2-like	0
ssa06	32166925	ssa06	32170444	32178809	+	gene13906:106607206	LOC106607206	intercellular adhesion molecule 1-like	3519
ssa06	32167496	ssa06	32163526	32169316	+	gene13905:106607207	LOC106607207	angiopoietin-related protein 2-like	0
ssa06	32167496	ssa06	32170444	32178809	+	gene13906:106607206	LOC106607206	intercellular adhesion molecule 1-like	2948
ssa06	33197946	ssa06	33162093	33240421	+	gene13936:106607176	LOC106607176	histone deacetylase 5-like	0
ssa06	33222631	ssa06	33162093	33240421	+	gene13936:106607176	LOC106607176	histone deacetylase 5-like	0
ssa06	33279010	ssa06	33264869	33314777	+	gene13939:106607174	LOC106607174	MKL/myocardin-like protein 1	0
ssa06	55840188	ssa06	55737647	55879479	+	gene14552:106607758	lama2	laminin%2C alpha 2	0
ssa07	44503979	ssa07	44509231	44512395	+	gene16371:106609400	LOC106609400	NADH dehydrogenase [ubiquinone] 1 beta subcomplex subunit 2%2C mitochondrial-like	5252
ssa07	44503979	ssa07	44512483	44533825	-	gene16372:106609399	LOC106609399	lysine-specific demethylase 7B-like	8504
ssa08	15077684	ssa08	15074955	15084724	-	gene17131:106610222	LOC106610222	putative protein arginine N-methyltransferase 9	0
ssa08	15077684	ssa08	15066878	15075164	+	gene17130:100380309	tmm34	Transmembrane protein 34	-2520
ssa08	15077704	ssa08	15074955	15084724	-	gene17131:106610222	LOC106610222	putative protein arginine N-methyltransferase 9	0
ssa08	15077704	ssa08	15066878	15075164	+	gene17130:100380309	tmm34	Transmembrane protein 34	-2540
ssa08	18044847	ssa08	18036478	18045253	-	gene17223:106610337	LOC106610337	cytochrome P450 2U1	0
ssa08	18044847	ssa08	18045352	18067613	-	gene17224:106610338	sgms2	sphingomyelin synthase 2	505
ssa08	18044847	ssa08	18032868	18036283	-	gene17222:106610339	hadh	hydroxyacyl-CoA dehydrogenase	-8564
ssa08	24114662	ssa08	24086394	24121985	+	gene17447:106610493	LOC106610493	tripartite motif-containing protein 29-like	0
ssa09	1766926	ssa09	1599251	2404115	+	gene17538:106610598	LOC106610598	ALK tyrosine kinase receptor-like	0
ssa09	20659876	ssa09	20637109	20710280	-	gene17858:106610833	fsip1	fibrous sheath interacting protein 1	0
ssa09	58294914	ssa09	58298392	58300719	+	gene18598:106611617	LOC106611617	transcription factor LBX1-like	3478
ssa09	65388984	ssa09	65380298	65389787	+	gene18803:106611708	srpx2	sushi-repeat containing protein%2C X-linked 2	0
ssa09	65388984	ssa09	65389086	65408117	-	gene18804:106611707	LOC106611707	synaptotagmin-like protein 4	102
ssa09	65388984	ssa09	65373129	65380152	-	gene18802:100196532	tsn7	Tetraspanin-7	-8832
ssa09	115200097	ssa09	115199074	115330193	+	gene19965:106613031	LOC106613031	leucine-rich repeat and fibronectin type III domain-containing protein 1-like	0
ssa09	115885725	ssa09	115846086	115918706	-	gene19977:106613021	LOC106613021	protein turtle homolog B-like	0
ssa09	129113325	ssa09	129036155	129201381	-	gene20210:106613181	gria4	glutamate receptor%2C ionotropic%2C AMPA 4	0
ssa09	129121279	ssa09	129036155	129201381	-	gene20210:106613181	gria4	glutamate receptor%2C ionotropic%2C AMPA 4	0
ssa10	2605565	ssa10	2603630	2817943	-	gene20459:106613443	adgrl2	adhesion G protein-coupled receptor L2	0
ssa10	16514036	ssa10	16502136	16523440	+	gene20699:106613677	LOC106613677	zinc finger RNA-binding protein-like	0
ssa10	16514036	ssa10	16523566	16538948	+	gene20700:106613678	LOC106613678	megakaryocyte-associated tyrosine-protein kinase-like	9530
ssa10	25507081	ssa10	25503268	25507385	-	gene20955:106613903	LOC106613903	torsin-1A-like	0
ssa10	26001175	ssa10	25993377	26073188	-	gene20965:106613914	LOC106613914	acyl-CoA-binding domain-containing protein 6	0
ssa10	80328659	ssa10	80328514	80343749	+	gene21931:106560825	LOC106560825	nuclear transport factor 2	0
ssa10	81243763	ssa10	81147862	81240520	+	gene21953:106560805	mef2a	myocyte enhancer factor 2A	-3243
ssa11	66895293	ssa11	66546899	67079063	-	gene24089:106563268	LOC106563268	astrotactin-2-like	0
ssa11	66895301	ssa11	66546899	67079063	-	gene24089:106563268	LOC106563268	astrotactin-2-like	0
ssa11	68377070	ssa11	68354522	68402994	+	gene24098:106563261	LOC106563261	nucleus accumbens-associated protein 2-like	0
ssa11	70597649	ssa11	70575186	70600812	-	gene24150:106563220	LOC106563220	dihydropyrimidinase-related protein 2	0
ssa11	70597666	ssa11	70575186	70600812	-	gene24150:106563220	LOC106563220	dihydropyrimidinase-related protein 2	0
ssa11	72316108	ssa11	72315075	72318848	-	gene24183:106563199	LOC106563199	protein MAK16 homolog A-like	0
ssa11	72316108	ssa11	72298507	72314956	+	gene24182:106563198	LOC106563198	sodium-dependent phosphate transporter 1-B-like	-1152
ssa11	72316108	ssa11	72319966	72325010	-	gene24184:106563196	LOC106563196	extensin-like	3858
ssa11	72316108	ssa11	72325166	72326748	+	gene24185:106563197	fam136a	family with sequence similarity 136%2C member A	9058
ssa11	89327216	ssa11	89313603	89322335	-	gene24743:100196259	cssa11h21orf59	chromosome ssa11 open reading frame%2C human C21orf59	-4881
ssa13	59059343	ssa13	58795569	59196500	+	gene28667:106567556	LOC106567556	transmembrane protein 132E-like	0
ssa13	59097797	ssa13	58795569	59196500	+	gene28667:106567556	LOC106567556	transmembrane protein 132E-like	0
ssa13	59116794	ssa13	58795569	59196500	+	gene28667:106567556	LOC106567556	transmembrane protein 132E-like	0
ssa13	102028623	ssa13	102035568	102039843	+	gene29610:106568534	LOC106568534	oleosin-B3-like	6945
ssa14	14137627	ssa14	14122507	14165548	+	gene30018:106568923	LOC106568923	roquin-1-like	0
ssa14	16260963	ssa14	16259918	16279450	-	gene30084:100195004	rab2a	RAB2A%2C member RAS oncogene family	0
ssa14	16260963	ssa14	16177280	16257718	-	gene30083:106568873	LOC106568873	chromodomain-helicase-DNA-binding protein 7-like	-3245
ssa14	16474305	ssa14	16438737	16475484	-	gene30087:106568870	LOC106568870	5'-3' exoribonuclease 1-like	0
ssa14	16474305	ssa14	16479536	16491787	-	gene30088:106568869	LOC106568869	uncharacterized LOC106568869	5231
ssa14	16530925	ssa14	16517901	16531853	+	gene30090:106568867	LOC106568867	protein phosphatase 1 regulatory subunit 7	0
ssa14	16530925	ssa14	16532135	16542154	+	gene30091:106568865	LOC106568865	UBX domain-containing protein 7-like	1210
ssa14	16675794	ssa14	16610974	16684135	-	gene30095:106568860	LOC106568860	chloride channel protein 2-like	0
ssa14	30811037	ssa14	30816664	30818820	-	gene30411:106569351	LOC106569351	homeobox protein GBX-1-like	5627
ssa14	30815224	ssa14	30816664	30818820	-	gene30411:106569351	LOC106569351	homeobox protein GBX-1-like	1440
ssa14	30816574	ssa14	30816664	30818820	-	gene30411:106569351	LOC106569351	homeobox protein GBX-1-like	90
ssa14	30816694	ssa14	30816664	30818820	-	gene30411:106569351	LOC106569351	homeobox protein GBX-1-like	0
ssa14	31581472	ssa14	31581429	31583819	-	gene30431:106569333	LOC106569333	atypical chemokine receptor 2-like	0
ssa14	31581472	ssa14	31584020	31588396	+	gene30432:106569334	LOC106569334	HIG1 domain family member 1A%2C mitochondrial-like	2548
ssa14	31581472	ssa14	31571789	31574731	-	gene30430:106569335	LOC106569335	5-beta-cholestane-3-alpha%2C7-alpha-diol 12-alpha-hydroxylase-like	-6741
ssa14	31583087	ssa14	31581429	31583819	-	gene30431:106569333	LOC106569333	atypical chemokine receptor 2-like	0
ssa14	31583087	ssa14	31584020	31588396	+	gene30432:106569334	LOC106569334	HIG1 domain family member 1A%2C mitochondrial-like	933
ssa14	31583087	ssa14	31571789	31574731	-	gene30430:106569335	LOC106569335	5-beta-cholestane-3-alpha%2C7-alpha-diol 12-alpha-hydroxylase-like	-8356
ssa14	31583924	ssa14	31584020	31588396	+	gene30432:106569334	LOC106569334	HIG1 domain family member 1A%2C mitochondrial-like	96
ssa14	31583924	ssa14	31581429	31583819	-	gene30431:106569333	LOC106569333	atypical chemokine receptor 2-like	-105
ssa14	31583924	ssa14	31571789	31574731	-	gene30430:106569335	LOC106569335	5-beta-cholestane-3-alpha%2C7-alpha-diol 12-alpha-hydroxylase-like	-9193
ssa14	31588508	ssa14	31584020	31588396	+	gene30432:106569334	LOC106569334	HIG1 domain family member 1A%2C mitochondrial-like	-112
ssa14	31588508	ssa14	31581429	31583819	-	gene30431:106569333	LOC106569333	atypical chemokine receptor 2-like	-4689
ssa14	31591597	ssa14	31584020	31588396	+	gene30432:106569334	LOC106569334	HIG1 domain family member 1A%2C mitochondrial-like	-3201
ssa14	31591597	ssa14	31581429	31583819	-	gene30431:106569333	LOC106569333	atypical chemokine receptor 2-like	-7778
ssa14	31591597	ssa14	31600345	31602714	+	gene30433:106569332	LOC106569332	uncharacterized LOC106569332	8748
ssa14	77375676	ssa14	77204600	77446184	+	gene31583:106570454	vps50	VPS50 EARP/GARPII complex subunit	0
ssa15	7473600	ssa15	7464168	7507080	+	gene32073:106570934	zfr	zinc finger RNA binding protein	0
ssa15	7474181	ssa15	7464168	7507080	+	gene32073:106570934	zfr	zinc finger RNA binding protein	0
ssa15	27423485	ssa15	27292208	27429455	+	gene32423:106571274	LOC106571274	unconventional myosin-VI-like	0
ssa15	27423485	ssa15	27429629	27466019	-	gene32424:106571273	LOC106571273	interphotoreceptor matrix proteoglycan 1-like	6144
ssa15	27423643	ssa15	27292208	27429455	+	gene32423:106571274	LOC106571274	unconventional myosin-VI-like	0
ssa15	27423643	ssa15	27429629	27466019	-	gene32424:106571273	LOC106571273	interphotoreceptor matrix proteoglycan 1-like	5986
ssa15	63929231	ssa15	63880522	64067778	+	gene33176:106572259	LOC106572259	protein bassoon-like	0
ssa15	80791119	ssa15	80781765	80803586	-	gene33557:106572398	LOC106572398	F-box only protein 44-like	0
ssa16	14419290	ssa16	14248694	14529285	+	gene34399:106573177	LOC106573177	tetraspanin-9	0
ssa16	14435091	ssa16	14248694	14529285	+	gene34399:106573177	LOC106573177	tetraspanin-9	0
ssa16	14435564	ssa16	14248694	14529285	+	gene34399:106573177	LOC106573177	tetraspanin-9	0
ssa16	14436325	ssa16	14248694	14529285	+	gene34399:106573177	LOC106573177	tetraspanin-9	0
ssa16	14436685	ssa16	14248694	14529285	+	gene34399:106573177	LOC106573177	tetraspanin-9	0
ssa16	14438372	ssa16	14248694	14529285	+	gene34399:106573177	LOC106573177	tetraspanin-9	0
ssa16	17689254	ssa16	17660552	17689047	-	gene34451:106573317	LOC106573317	F-box only protein 31-like	-207
ssa16	17717139	ssa16	17713801	17724840	-	gene34454:106573318	polg	polymerase (DNA directed)%2C gamma	0
ssa16	21410529	ssa16	21403897	21408022	-	gene34502:106573362	LOC106573362	leucine-rich repeat neuronal protein 2-like	-2507
ssa16	21476097	ssa16	21445759	21474850	+	gene34503:106573363	LOC106573363	putative adenosylhomocysteinase 3	-1247
ssa16	21495720	ssa16	21501373	21504851	+	gene34504:106573364	LOC106573364	polyadenylate-binding protein 1-A-like	5653
ssa16	66025802	ssa16	66012963	66056472	+	gene35481:106574232	LOC106574232	lymphocyte antigen 75-like	0
ssa16	66098237	ssa16	66082550	66159235	+	gene35483:106574231	LOC106574231	bromodomain adjacent to zinc finger domain protein 2B-like	0
ssa17	28029578	ssa17	27989207	28030446	-	gene36951:106575862	LOC106575862	uncharacterized LOC106575862	0
ssa17	28029578	ssa17	28031041	28034795	-	gene36952:106575859	LOC106575859	indian hedgehog B protein-like	1463
ssa18	16534157	ssa18	16453790	16633386	-	gene38095:106577073	LOC106577073	homeobox protein 2-like	0
ssa18	16872123	ssa18	16846153	16889772	+	gene38102:106576988	LOC106576988	galactosylgalactosylxylosylprotein 3-beta-glucuronosyltransferase 2-like	0
ssa18	25140679	ssa18	25133989	25138802	+	gene38248:106577104	LOC106577104	VIP peptides-like	-1877
ssa18	30008391	ssa18	30008043	30018578	-	gene38334:106577250	LOC106577250	transmembrane protein 150A-like	0
ssa18	30008391	ssa18	29985559	30000469	+	gene38333:106577251	LOC106577251	eukaryotic translation initiation factor 4E-like	-7922
ssa18	30010705	ssa18	30008043	30018578	-	gene38334:106577250	LOC106577250	transmembrane protein 150A-like	0
ssa18	30010705	ssa18	30020570	30031502	+	gene38335:100195765	nfu1	NFU1 iron-sulfur cluster scaffold homolog (S. cerevisiae)	9865
ssa18	30051471	ssa18	30032992	30074058	+	gene38336:106577249	LOC106577249	cell division cycle and apoptosis regulator protein 1-like	0
ssa18	34347334	ssa18	34345544	34358829	-	gene38425:106577326	LOC106577326	DNA-directed RNA polymerase III subunit RPC1-like	0
ssa18	34347334	ssa18	34329747	34340476	-	gene38423:106577324	LOC106577324	actin-related protein 2-A-like	-6858
ssa18	34347334	ssa18	34335010	34337744	-	gene38424:106577325	LOC106577325	SUMO-specific isopeptidase USPL1-like	-9590
ssa18	47807807	ssa18	47794986	47822800	-	gene38648:106577551	LOC106577551	zinc finger and BTB domain-containing protein 38-like	0
ssa18	57813595	ssa18	57815747	57826492	+	gene38917:106577825	LOC106577825	immunoglobulin superfamily member 1-like	2152
ssa18	62431341	ssa18	62421095	62442114	-	gene39077:106577982	LOC106577982	fucolectin-7-like	0
ssa18	66489634	ssa18	66488363	66491803	-	gene39204:106578097	LOC106578097	uncharacterized LOC106578097	0
ssa18	66489634	ssa18	66483826	66487270	-	gene39203:106578095	LOC106578095	mucin-17-like	-2364
ssa19	43683435	ssa19	43671033	43678892	-	gene40023:106578915	LOC106578915	chymotrypsin-like elastase family member 2A	-4543
ssa19	43683435	ssa19	43671870	43675342	+	gene40024:106578916	LOC106578916	mitochondrial import inner membrane translocase subunit Tim23	-8093
ssa20	2697079	ssa20	2686415	2710675	-	gene40930:100380530	gats	opposite strand transcription unit to Stag3	0
ssa20	2698637	ssa20	2686415	2710675	-	gene40930:100380530	gats	opposite strand transcription unit to Stag3	0
ssa20	58593206	ssa20	58575189	58700069	+	gene42264:106581175	pitpnm3	PITPNM family member 3	0
ssa20	67019636	ssa20	67017961	67024220	+	gene42436:106581292	LOC106581292	uncharacterized LOC106581292	0
ssa20	67019636	ssa20	67029631	67056578	+	gene42437:106581290	LOC106581290	chordin-like	9995
ssa20	67025501	ssa20	67017961	67024220	+	gene42436:106581292	LOC106581292	uncharacterized LOC106581292	-1281
ssa20	67025501	ssa20	67029631	67056578	+	gene42437:106581290	LOC106581290	chordin-like	4130
ssa20	67031220	ssa20	67029631	67056578	+	gene42437:106581290	LOC106581290	chordin-like	0
ssa20	67031220	ssa20	67017961	67024220	+	gene42436:106581292	LOC106581292	uncharacterized LOC106581292	-7000
ssa20	67045896	ssa20	67029631	67056578	+	gene42437:106581290	LOC106581290	chordin-like	0
ssa20	68083887	ssa20	68057104	68084622	-	gene42453:106581305	LOC106581305	solute carrier family 25 member 36-A-like	0
ssa21	12152479	ssa21	12152545	12172357	-	gene42901:106581843	wdr75	WD repeat domain 75	66
ssa21	12152479	ssa21	12128684	12145499	+	gene42900:106581845	slc40a1	solute carrier family 40 (iron-regulated transporter)%2C member 1	-6980
ssa21	42161052	ssa21	42117132	42170553	+	gene43484:100194934	pdia5	protein disulfide isomerase family A%2C member 5	0
ssa22	6163392	ssa22	6138513	6176477	-	gene43842:100136932	p38a	mitogen activated protein kinase p38a	0
ssa24	8665013	ssa24	8659985	8682344	+	gene46317:106585138	LOC106585138	serine/threonine-protein kinase A-Raf-like	0
ssa24	8665013	ssa24	8643730	8659700	-	gene46315:106585141	LOC106585141	uncharacterized LOC106585141	-5313
ssa24	8665013	ssa24	8652540	8658105	+	gene46316:106585140	LOC106585140	U3 small nucleolar ribonucleoprotein protein IMP4-like	-6908
ssa24	13412461	ssa24	13412847	13480686	+	gene46401:106585070	LOC106585070	solute carrier family 23 member 2-like	386
ssa24	13412461	ssa24	13368324	13407296	+	gene46400:106584951	LOC106584951	calsenilin-like	-5165
ssa25	9907203	ssa25	9896988	9944744	+	gene47361:106586135	hibch	3-hydroxyisobutyryl-CoA hydrolase	0
ssa25	13586678	ssa25	13564820	13683536	+	gene47430:106586201	LOC106586201	beta-1%2C3-galactosyltransferase 1	0
ssa25	13591444	ssa25	13564820	13683536	+	gene47430:106586201	LOC106586201	beta-1%2C3-galactosyltransferase 1	0
ssa25	13596490	ssa25	13564820	13683536	+	gene47430:106586201	LOC106586201	beta-1%2C3-galactosyltransferase 1	0
ssa25	24123560	ssa25	24119967	24171070	-	gene47668:106586439	LOC106586439	unconventional myosin-Ib-like	0
ssa25	24123560	ssa25	24108265	24118754	-	gene47667:106586438	LOC106586438	trans-1%2C2-dihydrobenzene-1%2C2-diol dehydrogenase-like	-4806
ssa27	4561652	ssa27	4557526	4564443	+	gene49688:106588229	LOC106588229	riboflavin transporter 2-like	0
ssa27	4561652	ssa27	4542197	4555706	+	gene49686:106588228	slc52a2	solute carrier family 52 (riboflavin transporter)%2C member 2	-5946
ssa28	5510624	ssa28	5363821	5819813	+	gene50865:106589364	LOC106589364	glutamate receptor ionotropic%2C delta-1-like	0
ssa28	11748457	ssa28	11733592	11802219	+	gene51004:106589483	LOC106589483	protein shisa-6 homolog	0
ssa28	28705769	ssa28	28697292	28752503	-	gene51396:106589836	LOC106589836	cytohesin-1-like	0
ssa28	28705769	ssa28	28586393	28697134	-	gene51395:106589834	dnah17	dynein%2C axonemal%2C heavy chain 17	-8635
