# Supplementary material for: Genomic, morphological and migratory patterns in recovering Atlantic salmon populations
Source: Aquat Sci. 2026 Mar 30;88(2):65. doi: 10.1007/s00027-026-01288-1 (PMC13098855; doi:10.1007/s00027-026-01288-1)
Supplement: Supplementary file 4 — Supplementary file4 (CSV 1 KB) [file 27_2026_1288_MOESM4_ESM.csv]

CHR	SNP	BP	P	Q
26	AX-87337731	14635534	5.92E-09	0.00016624
3	AX-87255620	50421267	6.73E-08	0.00094371
29	AX-87314391	11852406	4.10E-07	0.00383648
16	AX-87334761	24545989	7.12E-07	0.004995622
24	AX-87425130	37968154	1.17E-06	0.005992119
29	AX-87736832	12258883	1.28E-06	0.005992119
21	AX-87335422	18899309	1.92E-06	0.007681032
25	AX-87616671	37813837	2.60E-06	0.009127185
11	AX-87040995	2258547	6.48E-06	0.019241851
14	AX-86989106	5057335	6.86E-06	0.019241851
25	AX-87681858	13586678	1.30E-05	0.033066878
18	AX-87027618	6951589	1.57E-05	0.036798169
