# Supplementary material for: Genomic, morphological and migratory patterns in recovering Atlantic salmon populations
Source: Aquat Sci. 2026 Mar 30;88(2):65. doi: 10.1007/s00027-026-01288-1 (PMC13098855; doi:10.1007/s00027-026-01288-1)
Supplement: Supplementary file 5 — Supplementary file5 (CSV 1 KB) [file 27_2026_1288_MOESM5_ESM.csv]

Chromosome	SNP position	Gene chromosome	Gene start	Gene end	Gene strand	Gene ID	Gene name	Gene description	Distance to gene
ssa03	50421267	ssa03	50406331	50437418	+	gene7051:106600663	prr12	proline rich 12	0
ssa14	5057335	ssa14	5040847	5048537	-	gene29752:100194791	dnjc1	DnaJ homolog subfamily C member 1	-8798
ssa14	5057335	ssa14	5066792	5073425	-	gene29753:106568664	LOC106568664	polycomb complex protein BMI-1-B-like	9457
ssa16	24545989	ssa16	24431299	24591482	-	gene34580:106573448	LOC106573448	voltage-dependent calcium channel subunit alpha-2/delta-1-like	0
ssa18	6951589	ssa18	6933636	6959882	+	gene37885:106576808	LOC106576808	brorin-like	0
ssa21	18899309	ssa21	18894788	18901571	-	gene43036:106581898	LOC106581898	ribosomal RNA processing protein 1 homolog B-like	0
ssa24	37968154	ssa24	37808398	38076672	-	gene47067:106585820	LOC106585820	netrin receptor UNC5C-like	0
ssa25	13586678	ssa25	13564820	13683536	+	gene47430:106586201	LOC106586201	beta-1%2C3-galactosyltransferase 1	0
ssa25	37813837	ssa25	37486015	37920051	+	gene47960:106586724	LOC106586724	interleukin-1 receptor accessory protein-like 1-B	0
ssa29	11852406	ssa29	11837790	11855027	-	gene51679:106590133	mrc1	mannose receptor%2C C type 1	0
