# Supplementary material for: Genomic, morphological and migratory patterns in recovering Atlantic salmon populations
Source: Aquat Sci. 2026 Mar 30;88(2):65. doi: 10.1007/s00027-026-01288-1 (PMC13098855; doi:10.1007/s00027-026-01288-1)
Supplement: Supplementary file 6 — Supplementary file6 (CSV 19 KB) [file 27_2026_1288_MOESM6_ESM.csv]

CHR	SNP	POS	MRK	M_P	SD_P	M_XtX	SD_XtX	XtXst	log10.1.pval.
10	AX-87636751	90733178	82069	0.45191059	0.0451884	5.9708979	2.29454315	13.42404524	2.61396439
7	AX-87089196	22089470	56764	0.45132477	0.04426072	5.88386398	2.1200891	13.22060179	2.56978721
1	AX-87770543	73758272	8049	0.45382124	0.04527191	5.84710135	2.18464538	13.16882578	2.55854419
10	AX-87282632	90732863	82068	0.45445268	0.04680192	5.90742919	2.18551753	13.16435911	2.55757426
4	AX-87260439	4525158	30854	0.45611589	0.04528083	5.87983647	2.23157758	13.14697486	2.55379932
26	AX-86946614	2252887	182143	0.45719843	0.04528076	5.83314978	2.18676994	13.11991874	2.54792416
7	AX-87802307	38811254	58519	0.45557359	0.04463077	5.81241575	2.13591692	13.1111887	2.54602846
1	AX-87808574	71886851	7945	0.45329654	0.04583074	5.82977547	2.07358101	13.10310944	2.54427407
1	AX-87237638	72749726	7977	0.45341032	0.04564361	5.80408877	2.17594135	13.09300684	2.54208031
10	AX-87599706	90771582	82071	0.45269639	0.04586669	5.82778598	2.11051951	13.0903855	2.5415111
6	AX-87265911	46045018	49944	0.45563868	0.04588548	5.81202825	2.22673761	13.08776325	2.54094168
12	AX-87492748	52000678	95940	0.45620108	0.04332155	5.76742621	2.14777376	13.07296728	2.53772878
14	AX-87450545	25089725	111373	0.45499743	0.04456802	5.81114875	2.10116753	13.06177369	2.53529812
12	AX-87391288	44295109	95258	0.45566623	0.04545647	5.81039707	2.10134259	13.05102602	2.5329643
1	AX-87013647	98619755	9797	0.45853279	0.04583677	5.82579645	2.22672152	13.02841834	2.5280551
1	AX-87113252	71884408	7944	0.4536352	0.04511834	5.78940086	2.13730539	13.0237327	2.52703763
13	AX-87473192	75187283	105425	0.45747067	0.04463806	5.78367496	2.19415073	12.99523349	2.5208491
10	AX-86985178	18871309	76743	0.45360225	0.04421378	5.77536005	2.04258383	12.98829339	2.51934208
2	AX-87624393	12284931	15682	0.45588931	0.04505697	5.7602622	2.04712083	12.98327706	2.5182528
13	AX-87480334	26586544	101753	0.4597211	0.04478401	5.78516913	2.13234206	12.98163046	2.51789524
6	AX-87444842	84406344	54283	0.45809497	0.04536203	5.78340154	2.08499117	12.98158556	2.51788549
16	AX-86911213	12764705	126293	0.45158066	0.04571121	5.77903277	2.14885855	12.97634029	2.51674649
1	AX-87582419	17369812	1405	0.45699191	0.04605048	5.80904173	2.04449676	12.97243991	2.51589954
1	AX-87731498	155140472	14987	0.45599822	0.04575482	5.77835179	2.07099051	12.96959999	2.51528286
6	AX-86963340	59248771	51977	0.45899914	0.0466297	5.82316572	2.1976503	12.96664223	2.51464059
9	AX-87206005	120826949	72943	0.45514114	0.04570575	5.77223887	2.11459629	12.96028569	2.51326028
8	AX-87248067	21340368	62142	0.45945402	0.04428153	5.75606004	2.10422361	12.95937904	2.51306341
1	AX-87170648	20292537	1790	0.45644319	0.04636755	5.79878419	2.20909817	12.94980142	2.51098365
29	AX-87859244	16107088	196641	0.45611281	0.04647288	5.76321093	2.10113795	12.94964285	2.51094922
1	AX-87068499	94710530	9493	0.46002106	0.04464182	5.74056826	2.05462562	12.94804847	2.510603
13	AX-87410525	75206404	105426	0.45899506	0.04438739	5.75619098	2.16512771	12.94690924	2.51035562
23	AX-87168239	43253735	171220	0.46262373	0.04706367	5.83940897	2.29062754	12.92698061	2.50602818
1	AX-87342633	120921139	11432	0.46007357	0.04584691	5.77676565	2.04257551	12.92600288	2.50581587
19	AX-87415762	52905909	147115	0.45920954	0.04636098	5.80794763	2.17140936	12.91676722	2.50381037
15	AX-87326077	100090497	124789	0.45986856	0.04434223	5.737008	2.09796824	12.90686027	2.5016591
17	AX-87541968	17411718	133930	0.45850937	0.04600791	5.76210614	2.12239872	12.89579991	2.49925737
13	AX-87216096	77161709	105550	0.46042477	0.04443155	5.7515153	2.17152182	12.89514329	2.49911479
19	AX-86998229	52905550	147114	0.46028231	0.04606027	5.75026462	2.11563577	12.89372267	2.49880631
1	AX-87779595	20284555	1789	0.45875033	0.04497027	5.71810053	2.14199136	12.89338205	2.49873234
1	AX-87241416	78273802	8354	0.45848674	0.04614414	5.79408375	2.25083602	12.88213975	2.49629111
16	AX-87411563	15674993	126718	0.45918551	0.04487036	5.6764962	2.10154914	12.86547639	2.49267271
24	AX-87589833	11122326	173205	0.46581473	0.0442771	5.6859719	2.14692215	12.85829918	2.49111419
2	AX-87767394	67822658	21000	0.46069167	0.04554411	5.78021996	2.12717162	12.85451347	2.49029214
24	AX-87580498	27339845	175429	0.45746292	0.04609149	5.74460559	2.12705113	12.85445672	2.49027981
8	AX-87029396	7185721	60740	0.46103625	0.04522155	5.78053074	2.17553836	12.84611408	2.48846823
13	AX-86963299	77158702	105549	0.46106767	0.04487584	5.77397556	2.15144057	12.8422546	2.48763016
1	AX-87584309	59241711	6710	0.45829582	0.04551955	5.71553838	2.06336804	12.8378806	2.48668036
20	AX-87517377	4520524	149399	0.46234399	0.04443429	5.72684313	2.12095265	12.83575079	2.48621787
6	AX-87512516	39342967	49255	0.46126874	0.04396878	5.68873449	2.04703449	12.83194149	2.48539069
18	AX-87075918	67287439	142434	0.46261631	0.04607502	5.71947528	2.09591262	12.82962322	2.48488729
7	AX-87076919	32358356	57590	0.46124863	0.04578606	5.69867535	2.11740129	12.8237247	2.48360644
14	AX-87021400	14247972	109883	0.46167605	0.04659898	5.7589182	2.1614516	12.82207557	2.48324834
3	AX-86979827	75917674	29740	0.45671972	0.04586246	5.74564963	2.20590876	12.82088583	2.48298999
4	AX-87054410	38560054	34321	0.45948749	0.04419938	5.6909842	2.0834817	12.8201655	2.48283357
2	AX-87193904	56324432	20491	0.46412131	0.04605197	5.74257381	2.14317129	12.81993596	2.48278373
13	AX-87611412	77168726	105551	0.45942906	0.04574177	5.72531881	2.07230274	12.80419805	2.47936628
22	AX-87691482	3857061	161234	0.46373549	0.04458629	5.71283781	2.22694611	12.80153454	2.47878791
1	AX-86965045	5231740	378	0.45845642	0.04562448	5.71617191	2.09004806	12.79624598	2.47763951
4	AX-87302410	967973	30617	0.46069528	0.04525681	5.69896416	2.10409413	12.79593846	2.47757274
9	AX-87692166	12243358	63888	0.46634251	0.0457111	5.68398055	2.12674458	12.79526899	2.47742736
8	AX-87557826	3945287	60452	0.46320825	0.04509533	5.70492614	2.17500441	12.79463699	2.47729012
1	AX-87100680	76489499	8235	0.46016873	0.04578943	5.69480599	2.11059844	12.78955488	2.47618656
5	AX-87805615	50293105	43061	0.46326834	0.04484207	5.69069686	2.06373685	12.78515771	2.47523173
20	AX-86991063	6480670	149618	0.46295015	0.04536485	5.69243469	2.13228752	12.7842461	2.47503377
19	AX-87355038	52703879	147092	0.46266035	0.04652022	5.6822396	2.11783513	12.78199789	2.47454558
20	AX-87298885	74134794	155475	0.46238319	0.04476411	5.69484305	2.10478486	12.78118373	2.47436879
24	AX-87494002	18909339	174330	0.46425039	0.04678955	5.72255993	2.15929419	12.77898513	2.47389137
3	AX-87650709	4579678	21387	0.46423204	0.0464747	5.70292012	2.09646994	12.77066389	2.47208443
14	AX-87569826	56798757	113599	0.46354686	0.04666451	5.72347815	2.12319206	12.76869955	2.47165788
14	AX-87829953	56760835	113594	0.46560095	0.0466688	5.72664225	2.14494408	12.76682686	2.47125123
9	AX-87249723	134268609	73861	0.46223367	0.04527056	5.69020409	2.15535977	12.76612595	2.47109903
2	AX-87479326	23438861	16915	0.46224005	0.04591326	5.69078373	2.12377428	12.765722	2.47101132
12	AX-87337282	67119282	97432	0.4601127	0.0448776	5.65323308	2.06889972	12.76414502	2.47066888
20	AX-87061600	25439810	152143	0.46493962	0.04697304	5.7333806	2.13020849	12.76014437	2.46980015
9	AX-87274628	66780190	68456	0.46618427	0.04612888	5.68399945	2.20802616	12.75881144	2.46951071
4	AX-87599809	79521176	37992	0.46645968	0.04507215	5.68912901	2.16091215	12.75546608	2.46878427
1	AX-87207407	99429349	9872	0.46505734	0.04525723	5.75760591	2.21114589	12.75138713	2.46789854
17	AX-87027825	5667499	132346	0.46418429	0.04574476	5.66521625	2.13318977	12.74623765	2.46678034
10	AX-87365623	23506199	77319	0.46423655	0.04600732	5.71772734	2.18984751	12.74277147	2.46602767
24	AX-87841035	8660383	172835	0.46150425	0.04632736	5.73384991	2.20381729	12.73805751	2.46500405
9	AX-87732040	99175996	70447	0.46705458	0.04497902	5.67788917	2.19866203	12.73752152	2.46488766
21	AX-87648962	43977279	160068	0.46300449	0.04765598	5.71310768	2.24989348	12.73554272	2.46445797
22	AX-87287573	10765334	162283	0.46678377	0.045796	5.71560615	2.19128079	12.73385632	2.46409177
24	AX-87656858	3281989	171952	0.4642534	0.04666195	5.68641285	2.13958446	12.73280234	2.4638629
25	AX-87723840	4583249	177246	0.46396766	0.04620116	5.62908037	2.06984476	12.72991179	2.46323523
1	AX-87290873	127845207	12246	0.46710706	0.04585904	5.70385002	2.16333144	12.72962669	2.46317332
24	AX-87017909	21877086	174696	0.46269279	0.0461066	5.68064361	2.1140187	12.72846795	2.4629217
27	AX-87359618	28659182	190018	0.46657941	0.0457556	5.68146528	2.20281003	12.72494807	2.46215737
6	AX-87192685	8779165	46273	0.46652	0.04562897	5.69175142	2.1402093	12.72066565	2.46122745
9	AX-87754200	8228594	63305	0.4620094	0.04511925	5.66188805	2.04394452	12.71875073	2.46081163
13	AX-87347901	72603192	105133	0.46309811	0.04582038	5.74745017	2.19794321	12.718326	2.4607194
6	AX-86928866	69723748	53199	0.46485276	0.04525474	5.62848867	2.01658587	12.71782417	2.46061043
3	AX-87122043	92241971	30598	0.46690033	0.04614819	5.66372656	2.0986189	12.71679534	2.46038703
12	AX-86937379	39018723	94773	0.46719771	0.04552765	5.69465851	2.22306577	12.70938308	2.45877748
9	AX-87093448	126422419	73390	0.46164827	0.04467489	5.65466509	2.15217677	12.7086714	2.45862293
7	AX-87652955	20782813	56576	0.46264734	0.04590962	5.65506538	2.03808745	12.70465817	2.45775147
28	AX-87864159	28070981	194190	0.46192189	0.04543273	5.70259341	2.17789353	12.70446859	2.45771031
3	AX-87573653	78050686	29857	0.46426216	0.0461712	5.69905311	2.0977444	12.69884196	2.4564885
9	AX-87503162	135326208	73911	0.46492221	0.04635988	5.69216825	2.18080031	12.69688627	2.45606383
7	AX-86926652	44881267	59405	0.46102853	0.04543947	5.62635272	2.04718075	12.6937938	2.4553923
1	AX-87181724	99253020	9855	0.46457832	0.0449094	5.67285338	2.08430004	12.68626664	2.4537578
26	AX-87871329	1369481	182082	0.46346765	0.04540515	5.66641657	2.08409615	12.68356394	2.45317092
3	AX-87508537	92007854	30583	0.46402389	0.04531154	5.63803766	2.06601935	12.6825555	2.45295194
9	AX-86945199	13192673	63974	0.46197105	0.04553791	5.67209896	2.14557235	12.68246218	2.45293168
13	AX-87189803	72602491	105132	0.46517266	0.04549338	5.65648757	2.08474304	12.68243572	2.45292593
4	AX-87391710	5606916	30955	0.4657988	0.04659205	5.67750901	2.2087316	12.68055866	2.45251833
14	AX-87382889	63654205	114402	0.46201194	0.04545351	5.71321317	2.17341163	12.68043422	2.45249131
5	AX-87079376	27578537	40400	0.46638442	0.04469275	5.66134146	2.15430868	12.68042203	2.45248866
3	AX-87545907	92017575	30586	0.46251487	0.04445294	5.64669828	2.16887645	12.67773201	2.45190453
18	AX-86991798	28253759	139909	0.46553453	0.04592928	5.67751755	2.18525459	12.67595964	2.45151967
6	AX-87389540	23282684	47134	0.46559751	0.04523559	5.66200478	2.18448676	12.6706976	2.45037703
10	AX-87059813	83285296	81453	0.46866284	0.04575732	5.66369279	2.08644015	12.66909755	2.45002958
16	AX-87561184	27232350	127783	0.46458287	0.04481188	5.62400832	2.03719716	12.66785226	2.44975917
19	AX-87253909	68557201	147935	0.46441102	0.04545245	5.6763554	2.20286006	12.66604376	2.44936646
20	AX-87004456	31297310	152625	0.46272298	0.04721678	5.66532467	2.11435187	12.66158992	2.44839932
9	AX-87426841	52496568	67302	0.46317351	0.04606182	5.63268607	2.10131146	12.66113785	2.44830116
1	AX-87476820	99430769	9874	0.46582154	0.04477283	5.61246769	2.12726557	12.65228821	2.44637948
5	AX-86903978	5419269	38473	0.4587116	0.04489249	5.59172537	2.00438981	12.65135727	2.44617733
24	AX-87334554	38486633	176209	0.464446	0.04505169	5.62907485	2.09087623	12.64917488	2.44570343
18	AX-87455813	33861174	140166	0.46086404	0.04576045	5.63889045	2.11550679	12.64760097	2.44536166
3	AX-87447043	65756557	28916	0.46616888	0.04582896	5.64869491	2.16283795	12.64724521	2.44528441
25	AX-87569785	4581910	177245	0.46488783	0.04538296	5.64933883	2.04584515	12.64654691	2.44513277
7	AX-86944098	45833153	59602	0.46445782	0.04478633	5.65562859	2.12578617	12.64565246	2.44493855
18	AX-87587809	7165828	137200	0.46360569	0.04551	5.61862115	2.08635827	12.64561886	2.44493125
1	AX-87194851	115253979	10782	0.46498138	0.04488468	5.6126102	2.09745008	12.64384087	2.44454517
10	AX-86909604	83281633	81449	0.46905804	0.04688041	5.63822834	2.1319388	12.64354658	2.44448126
14	AX-87266426	68087908	114780	0.46774063	0.04682921	5.69340309	2.17009154	12.64353807	2.44447941
20	AX-87841807	5258976	149448	0.46520483	0.04632507	5.67253896	2.09920443	12.64317586	2.44440076
24	AX-87570307	18961978	174340	0.46664493	0.04638941	5.62895176	2.05764067	12.6428914	2.44433899
26	AX-87097969	776448	182025	0.46259496	0.04777864	5.68402337	2.09069745	12.64127134	2.4439872
15	AX-87038219	7375201	117162	0.46669697	0.04566477	5.68217179	2.15318621	12.63717144	2.44309692
19	AX-87755162	15695985	144230	0.46608394	0.04589627	5.67134437	2.13100517	12.63692024	2.44304237
3	AX-86922245	20279114	23168	0.46843609	0.04660441	5.65612006	2.22795001	12.63683778	2.44302446
7	AX-86914251	34314810	57858	0.46668212	0.04561985	5.61144329	2.07499661	12.63363863	2.44232978
1	AX-87830725	86380284	8845	0.46271859	0.04658688	5.66775827	2.12023891	12.62947098	2.44142478
11	AX-87849906	86995679	91837	0.46553837	0.04541314	5.66599183	2.17511006	12.62758425	2.44101508
29	AX-87244438	41206866	198950	0.46398336	0.04558766	5.65310464	2.14162052	12.62671388	2.44082609
15	AX-87358711	84910049	123734	0.46676614	0.0456031	5.69480761	2.20666344	12.6255499	2.44057333
1	AX-87770052	99433130	9875	0.46578318	0.04548738	5.63534102	2.14263233	12.62311815	2.44004528
7	AX-87219774	35560437	58062	0.46232759	0.04708972	5.64681597	2.18436381	12.62109437	2.43960582
3	AX-87452171	4579476	21386	0.46534892	0.04471895	5.65565234	2.10890319	12.62087593	2.43955839
19	AX-87864777	48152386	146667	0.46391114	0.04596092	5.65601632	2.24071209	12.62050164	2.43947711
9	AX-87857416	5353616	62941	0.46396645	0.04556795	5.6340056	2.10405065	12.61968916	2.43930069
8	AX-87258085	15776193	61572	0.46606935	0.04649917	5.65831783	2.23305996	12.61489439	2.43825951
28	AX-87593203	29633065	194308	0.46113023	0.04590988	5.62366309	2.11002708	12.61405633	2.43807753
12	AX-87870089	30209111	94143	0.46593453	0.04480387	5.63288772	2.10786475	12.61318962	2.43788933
5	AX-87530072	34238578	41412	0.46816885	0.04646017	5.66537161	2.10569688	12.6123349	2.43770373
14	AX-87078392	68580333	114816	0.46521718	0.04674846	5.6805609	2.13150989	12.61091215	2.43739478
3	AX-87141084	13077660	22181	0.46757171	0.04691368	5.65596083	2.07410342	12.60957223	2.43710382
1	AX-87100150	102283425	9985	0.46226792	0.04493969	5.59172439	2.05642272	12.60636702	2.43640782
1	AX-87458961	99433251	9876	0.46623746	0.04567631	5.62343963	2.09168557	12.60601271	2.43633088
4	AX-87715098	24862004	32815	0.4659235	0.04589488	5.61895604	2.1164376	12.60295949	2.43566789
3	AX-87455270	20311299	23175	0.47021227	0.04602638	5.61108689	2.08842648	12.60082347	2.43520405
6	AX-86999392	64257733	52585	0.46167951	0.04563869	5.65933942	2.17805347	12.59874687	2.43475313
22	AX-87110042	6002428	161559	0.46465611	0.04500303	5.62666732	2.14780487	12.59829153	2.43465425
22	AX-87182316	14236052	162800	0.46545972	0.04621937	5.58903005	2.02983697	12.59703179	2.4343807
26	AX-87220529	5266145	182414	0.46324894	0.04543558	5.65930946	2.05971967	12.59676107	2.43432192
4	AX-87100881	34817827	33696	0.46245757	0.04522562	5.64766425	2.11077432	12.59592702	2.4341408
6	AX-86976947	72929683	53502	0.46642458	0.04567692	5.64484325	2.19130645	12.59384757	2.43368926
19	AX-87378316	35397330	145873	0.4664178	0.04714141	5.6474646	2.08412291	12.59370858	2.43365908
24	AX-87186587	23187689	174883	0.46468854	0.04674941	5.66477678	2.21662385	12.59309026	2.43352481
12	AX-86926275	45074968	95344	0.46278655	0.04508563	5.59231693	2.14108113	12.59108286	2.43308891
8	AX-87402764	17016727	61731	0.46763035	0.04706341	5.64727724	2.15499625	12.59067475	2.43300029
18	AX-87113899	28326254	139923	0.46687018	0.04495483	5.59193129	2.10316582	12.59049132	2.43296046
12	AX-87799070	13416450	92701	0.46759978	0.04529616	5.62893295	2.11095704	12.59044386	2.43295015
18	AX-87527473	22683513	139346	0.46362903	0.04590446	5.64309029	2.19685761	12.58806274	2.4324331
4	AX-87332156	37040642	34081	0.46705214	0.04587605	5.618463	2.22170646	12.58713935	2.43223258
9	AX-87064789	102055337	70796	0.46822001	0.04565676	5.65198857	2.14208829	12.58452385	2.43166464
4	AX-87546692	20566672	32432	0.47113622	0.0463066	5.62017593	2.1754006	12.58205716	2.431129
10	AX-87218184	25950277	77588	0.46904554	0.0460865	5.62672823	2.11778203	12.58177194	2.43106707
3	AX-87248364	13086435	22182	0.46900572	0.04707344	5.67246955	2.17635198	12.57909083	2.43048487
26	AX-87392457	2044741	182114	0.46788488	0.04438827	5.59589864	2.1621845	12.57826891	2.43030639
18	AX-87289900	28289512	139911	0.46533716	0.04562566	5.65078268	2.17287405	12.57359929	2.4292924
10	AX-87447571	25955560	77590	0.4677641	0.04565637	5.61585003	2.08991644	12.57317407	2.42920006
24	AX-86906063	18850738	174324	0.46876274	0.04541743	5.65871643	2.15898364	12.57255897	2.4290665
20	AX-87692824	5276375	149450	0.46704426	0.04549207	5.57525379	2.11682638	12.57231483	2.42901348
20	AX-87214988	13063047	150415	0.46696664	0.0468647	5.64037494	2.11112793	12.57195164	2.42893462
24	AX-87712882	31958917	175676	0.46585391	0.04491594	5.59816527	2.09965965	12.57135336	2.4288047
6	AX-87626350	30143983	47811	0.46919516	0.04611071	5.62498836	2.09008678	12.56911952	2.42831963
26	AX-87330236	15810538	184022	0.46485022	0.04585198	5.59749265	2.09769485	12.56564983	2.4275662
27	AX-87844487	7792406	187490	0.46934674	0.04568572	5.6240204	2.22716802	12.56540031	2.42751201
9	AX-87068391	102176778	70819	0.46473589	0.04544041	5.61455157	2.08179321	12.56379195	2.42716276
24	AX-87763533	18846497	174321	0.4655726	0.04397955	5.59666348	2.11984888	12.56351476	2.42710257
20	AX-87528777	54041570	154157	0.46852912	0.04570505	5.6261062	2.17453844	12.56295696	2.42698145
4	AX-87259541	28153035	32891	0.46921342	0.04606235	5.65348363	2.14568016	12.56212174	2.42680008
11	AX-87315474	41644153	88067	0.46431842	0.0459275	5.63080112	2.14165637	12.56101623	2.42656002
18	AX-87000207	28221328	139903	0.46459068	0.04630315	5.61108736	2.15125757	12.55666629	2.42561544
1	AX-87808257	99423476	9870	0.46788726	0.04516889	5.55806253	2.05368987	12.55447004	2.42513853
4	AX-87673645	34439656	33625	0.46403539	0.04571761	5.62398685	2.2337221	12.55438477	2.42512002
1	AX-87477178	99425431	9871	0.46577046	0.04606886	5.62424912	2.13493461	12.55432403	2.42510683
14	AX-87377618	17101703	110341	0.46513102	0.0444871	5.65476388	2.24508679	12.54937158	2.42403142
10	AX-87646568	20704535	76985	0.47209555	0.04488658	5.60232659	2.18843648	12.54898951	2.42394845
4	AX-87641855	60885654	36614	0.46645058	0.04449852	5.56080304	2.00977484	12.54839679	2.42381975
9	AX-87348149	135328251	73912	0.46512666	0.04560058	5.60262466	2.10944235	12.54548865	2.42318825
14	AX-87534048	54640599	113404	0.4665817	0.0448341	5.6098675	2.06829268	12.54205694	2.42244306
9	AX-87069137	29539842	65872	0.46881356	0.04604053	5.64863934	2.1068261	12.54130721	2.42228026
20	AX-87492590	54954233	154209	0.46615225	0.04645139	5.61612798	2.14887921	12.53953564	2.42189557
16	AX-87785352	45322762	129399	0.46676072	0.04597687	5.59746988	2.08706166	12.53885107	2.42174692
18	AX-86917947	23070946	139399	0.46870113	0.04685782	5.62687112	2.1801847	12.53827332	2.42162146
