# Supplementary material for: Genomic, morphological and migratory patterns in recovering Atlantic salmon populations
Source: Aquat Sci. 2026 Mar 30;88(2):65. doi: 10.1007/s00027-026-01288-1 (PMC13098855; doi:10.1007/s00027-026-01288-1)
Supplement: Supplementary file 7 — Supplementary file7 (CSV 24 KB) [file 27_2026_1288_MOESM7_ESM.csv]

Chromosome	SNP position	Gene chromosome	Gene start	Gene end	Gene strand	Gene ID	Gene name	Gene description	Distance to gene
ssa01	5231740	ssa01	5231837	5277716	+	gene135:106605022	LOC106605022	SH3 domain-containing YSC84-like protein 1	97
ssa01	5231740	ssa01	5215325	5223868	-	gene134:106604907	LOC106604907	neuronal acetylcholine receptor subunit alpha-2-like	-7872
ssa01	17369812	ssa01	17325595	17470072	-	gene351:106573019	LOC106573019	myelin transcription factor 1-like protein	0
ssa01	20284555	ssa01	20280200	20295670	-	gene397:106578531	LOC106578531	polyadenylate-binding protein 4-like	0
ssa01	20292537	ssa01	20280200	20295670	-	gene397:106578531	LOC106578531	polyadenylate-binding protein 4-like	0
ssa01	72749726	ssa01	72268063	73360509	-	gene1423:106609202	macrod2	MACRO domain containing 2	0
ssa01	73758272	ssa01	73740344	73765851	+	gene1444:106609062	LOC106609062	uncharacterized LOC106609062	0
ssa01	76489499	ssa01	76465391	76493460	+	gene1539:106609945	LOC106609945	ubiquitin carboxyl-terminal hydrolase 42-like	0
ssa01	76489499	ssa01	76494734	76553743	-	gene1540:106609966	LOC106609966	cytohesin-3	5235
ssa01	86380284	ssa01	86131208	86768568	-	gene1658:106611148	LOC106611148	neurexin-1a	0
ssa01	94710530	ssa01	94715978	94741256	-	gene1787:106612307	LOC106612307	uncharacterized LOC106612307	5448
ssa01	94710530	ssa01	94696524	94704634	-	gene1786:106612336	trim8	tripartite motif containing 8	-5896
ssa01	98619755	ssa01	98597418	98620045	+	gene1849:106611737	LOC106611737	voltage-dependent anion-selective channel protein 2-like	0
ssa01	99253020	ssa01	99212584	99327891	-	gene1852:106611651	LOC106611651	disks large homolog 5-like	0
ssa01	99423476	ssa01	99373720	99424905	-	gene1854:106611598	LOC106611598	ribosome-binding protein 1-like	0
ssa01	99425431	ssa01	99373720	99424905	-	gene1854:106611598	LOC106611598	ribosome-binding protein 1-like	-526
ssa01	99429349	ssa01	99373720	99424905	-	gene1854:106611598	LOC106611598	ribosome-binding protein 1-like	-4444
ssa01	99430769	ssa01	99373720	99424905	-	gene1854:106611598	LOC106611598	ribosome-binding protein 1-like	-5864
ssa01	99433130	ssa01	99373720	99424905	-	gene1854:106611598	LOC106611598	ribosome-binding protein 1-like	-8225
ssa01	99433251	ssa01	99373720	99424905	-	gene1854:106611598	LOC106611598	ribosome-binding protein 1-like	-8346
ssa01	115253979	ssa01	115234841	115271601	+	gene2187:106561151	LOC106561151	tetratricopeptide repeat protein 28-like	0
ssa01	120921139	ssa01	120916989	120937487	+	gene2363:106564675	LOC106564675	calcium-binding protein 1-like	0
ssa02	12284931	ssa02	12263452	12278982	-	gene3718:106577487	LOC106577487	probable ATP-dependent RNA helicase ddx6	-5949
ssa02	23438861	ssa02	23344797	23498174	-	gene4075:106580978	LOC106580978	semaphorin-6D-like	0
ssa02	56324432	ssa02	56289130	56367807	-	gene5002:106590154	LOC106590154	RNA-binding protein 20-like	0
ssa02	67822658	ssa02	67791342	67819264	+	gene5422:106593876	LOC106593876	cytochrome P450 3A27-like	-3394
ssa02	67822658	ssa02	67828864	67833981	-	gene5423:106593877	LOC106593877	G patch domain and ankyrin repeat-containing protein 1-like	6206
ssa03	13077660	ssa03	13075729	13084594	-	gene6175:106598962	ocel1	occludin/ELL domain containing 1	0
ssa03	13077660	ssa03	13051385	13075716	-	gene6174:106598968	LOC106598968	occludin-like	-1944
ssa03	13086435	ssa03	13075729	13084594	-	gene6175:106598962	ocel1	occludin/ELL domain containing 1	-1841
ssa03	13086435	ssa03	13088308	13139836	-	gene6176:106598974	LOC106598974	small conductance calcium-activated potassium channel protein 2-like	1873
ssa03	20279114	ssa03	20105194	20338566	+	gene6352:106599479	LOC106599479	disco-interacting protein 2 homolog C	0
ssa03	20311299	ssa03	20105194	20338566	+	gene6352:106599479	LOC106599479	disco-interacting protein 2 homolog C	0
ssa03	75917674	ssa03	75912583	76035469	+	gene7971:106601600	LOC106601600	speckle-type POZ protein	0
ssa03	78050686	ssa03	78021863	78052727	+	gene8053:106601688	LOC106601688	protein phosphatase 1 regulatory subunit 29-like	0
ssa03	92007854	ssa03	92006463	92017496	+	gene8427:106602064	LOC106602064	5-hydroxytryptamine receptor 3A-like	0
ssa03	92017575	ssa03	92006463	92017496	+	gene8427:106602064	LOC106602064	5-hydroxytryptamine receptor 3A-like	-79
ssa03	92017575	ssa03	92017870	92026918	-	gene8428:106602065	LOC106602065	exocyst complex component 7-like	295
ssa04	967973	ssa04	967438	969336	-	gene8491:106602126	LOC106602126	structural maintenance of chromosomes protein 2-like	0
ssa04	967973	ssa04	957933	967401	+	gene8490:106602125	LOC106602125	proteasome-associated protein ECM29 homolog	-572
ssa04	967973	ssa04	971126	982924	-	gene8492:106602127	LOC106602127	receptor-type tyrosine-protein phosphatase delta-like	3153
ssa04	4525158	ssa04	4525863	4529544	-	gene8605:106602193	LOC106602193	fibroblast growth factor 20-like	705
ssa04	4525158	ssa04	4534624	4537911	-	gene8606:106602194	LOC106602194	fibroblast growth factor 20-like	9466
ssa04	20566672	ssa04	20534251	20571838	+	gene9151:106602769	LOC106602769	programmed cell death protein 4-like	0
ssa04	20566672	ssa04	20571979	20580359	+	gene9152:106602766	LOC106602766	mannosyl-oligosaccharide glucosidase-like	5307
ssa04	24862004	ssa04	24842469	24909330	-	gene9233:106602816	LOC106602816	transcription initiation factor TFIID subunit 6-like	0
ssa04	28153035	ssa04	28141909	28178774	-	gene9402:106602853	LOC106602853	F-box only protein 40-like	0
ssa04	34439656	ssa04	34438407	34442478	-	gene9562:106603036	LOC106603036	ubiquitin-conjugating enzyme E2 D2	0
ssa04	34439656	ssa04	34444710	34498310	+	gene9563:106603034	LOC106603034	serine/threonine-protein phosphatase 2B catalytic subunit alpha isoform-like	5054
ssa04	34439656	ssa04	34415077	34434040	-	gene9561:106603033	LOC106603033	CXXC-type zinc finger protein 5-like	-5616
ssa04	34817827	ssa04	34788332	34822397	-	gene9574:106603045	LOC106603045	zinc finger and BTB domain-containing protein 20-like	0
ssa04	37040642	ssa04	37014512	37055838	-	gene9673:106603123	LOC106603123	signal-induced proliferation-associated 1-like protein 2	0
ssa04	38560054	ssa04	38567486	38570430	-	gene9742:106603200	LOC106603200	transmembrane protein 88-like	7432
ssa04	60885654	ssa04	60884107	60891620	+	gene10217:100195904	LOC100195904	zinc finger protein ZPR1	0
ssa04	60885654	ssa04	60850622	60876018	+	gene10216:106603659	LOC106603659	heat shock cognate 70 kDa protein	-9636
ssa04	79521176	ssa04	79507729	79520691	-	gene10576:100194543	hmgb1	high-mobility group box 1	-485
ssa04	79521176	ssa04	79524484	79547563	+	gene10577:106604011	LOC106604011	SUMO-specific isopeptidase USPL1-like	3308
ssa05	5419269	ssa05	5189270	5434499	-	gene10741:106604166	LOC106604166	protocadherin-11 X-linked-like	0
ssa05	27578537	ssa05	27545868	27602662	-	gene11222:106604576	LOC106604576	gamma-aminobutyric acid receptor subunit alpha-2-like	0
ssa05	34238578	ssa05	34048614	34243504	-	gene11409:106604753	LOC106604753	dystrophin-related protein 2-like	0
ssa05	34238578	ssa05	34244151	34267007	-	gene11410:106604754	LOC106604754	centromere protein I-like	5573
ssa05	50293105	ssa05	50291215	50316379	-	gene11757:106605114	LOC106605114	metal regulatory transcription factor 1-like	0
ssa06	8779165	ssa06	8756836	8833426	-	gene13077:106606438	LOC106606438	E3 ubiquitin-protein ligase RNF213-like	0
ssa06	23282684	ssa06	23267333	23288081	-	gene13605:106606839	LOC106606839	cAMP-dependent protein kinase catalytic subunit alpha	0
ssa06	23282684	ssa06	23289278	23292197	-	gene13606:106606849	LOC106606849	histone chaperone asf1b-B	6594
ssa06	30143983	ssa06	30110255	30142885	-	gene13827:100380669	LOC100380669	myosin%2C heavy chain 9%2C non-muscle	-1098
ssa06	39342967	ssa06	39338885	39348337	-	gene14182:106607240	LOC106607240	transmembrane protein 98-like	0
ssa06	39342967	ssa06	39309687	39339052	+	gene14181:106607239	LOC106607239	supervillin-like	-3915
ssa06	46045018	ssa06	46034769	46060006	+	gene14348:106607547	LOC106607547	absent in melanoma 1 protein-like	0
ssa06	59248771	ssa06	59246740	59250972	+	gene14636:106607819	LOC106607819	gap junction epsilon-1 protein-like	0
ssa06	59248771	ssa06	59251477	59293828	+	gene14637:100194664	LOC100194664	Vps20-associated 1 like 1	2706
ssa06	64257733	ssa06	64256428	64276888	-	gene14774:106607970	LOC106607970	sorting nexin-3-like	0
ssa06	64257733	ssa06	64243051	64254207	+	gene14773:106607971	LOC106607971	nuclear receptor subfamily 2 group E member 1	-3526
ssa07	20782813	ssa07	20782279	20796237	-	gene15733:106608854	LOC106608854	GMP reductase 2-like	0
ssa07	20782813	ssa07	20775115	20778554	-	gene15732:106608853	LOC106608853	homeobox and leucine zipper protein Homez-like	-4259
ssa07	20782813	ssa07	20766138	20774864	+	gene15731:100196627	cideb	cell death-inducing DFFA-like effector b	-7949
ssa07	22089470	ssa07	22057120	22093490	-	gene15812:106608917	LOC106608917	plasma membrane calcium-transporting ATPase 1-like	0
ssa07	32358356	ssa07	32363465	32366216	+	gene16020:106609113	LOC106609113	putative Dol-P-Glc:Glc(2)Man(9)GlcNAc(2)-PP-Dol alpha-1%2C2-glucosyltransferase	5109
ssa07	35560437	ssa07	35558294	35564746	-	gene16110:106609211	LOC106609211	HMG box-containing protein 1-like	0
ssa07	35560437	ssa07	35505595	35558044	+	gene16109:106609210	LOC106609210	receptor-type tyrosine-protein phosphatase zeta-like	-2393
ssa07	35560437	ssa07	35565080	35572914	-	gene16111:106609209	LOC106609209	cAMP-dependent protein kinase type II-beta regulatory subunit-like	4643
ssa07	38811254	ssa07	38643559	38801352	-	gene16190:106609300	LOC106609300	potassium voltage-gated channel subfamily D member 2-like	-9902
ssa07	44881267	ssa07	44841417	44907934	-	gene16379:106609492	LOC106609492	membrane-associated guanylate kinase%2C WW and PDZ domain-containing protein 2-like	0
ssa07	45833153	ssa07	45813390	45859124	-	gene16407:106609519	LOC106609519	anoctamin-4-like	0
ssa08	3945287	ssa08	3945262	3949025	+	gene16893:106609975	LOC106609975	early growth response protein 2b-like	0
ssa08	7185721	ssa08	7183620	7185677	-	gene16936:106610031	LOC106610031	hairy and enhancer of split-related protein helt-like	-44
ssa08	15776193	ssa08	15778946	15790253	-	gene17149:106610241	LOC106610241	CUB domain-containing protein 2-like	2753
ssa08	17016727	ssa08	17009258	17017897	-	gene17192:106610284	LOC106610284	protein phosphatase 1K%2C mitochondrial-like	0
ssa09	8228594	ssa09	8057178	8334362	-	gene17612:100196032	pacrg	PARK2 co-regulated	0
ssa09	12243358	ssa09	12242355	12261112	-	gene17677:106610732	LOC106610732	consortin-like	0
ssa09	12243358	ssa09	12209392	12240124	-	gene17676:100195365	smyd3	SET and MYND domain containing 3	-3234
ssa09	66780190	ssa09	66727801	66838107	+	gene18852:106611851	LOC106611851	protocadherin gamma-A12-like	0
ssa09	66780190	ssa09	66781631	66793978	+	gene18856:106611834	LOC106611834	protocadherin gamma-A11-like	1441
ssa09	66780190	ssa09	66764458	66776000	+	gene18855:106611853	LOC106611853	protocadherin beta-16-like	-4190
ssa09	99175996	ssa09	99175950	99184835	+	gene19508:100195080	lxn	latexin	0
ssa09	99175996	ssa09	99179254	99191647	-	gene19509:106612482	gfm1	G elongation factor%2C mitochondrial 1	3258
ssa09	102055337	ssa09	102038492	102063188	-	gene19567:106612694	LOC106612694	G-protein coupled receptor 4-like	0
ssa09	102176778	ssa09	102180895	102217807	+	gene19570:106612691	LOC106612691	glucagon receptor-like	4117
ssa09	120826949	ssa09	120802122	120828049	-	gene20080:106613094	LOC106613094	WD repeat and SOCS box-containing protein 1	0
ssa09	126422419	ssa09	126090817	126423577	-	gene20163:106613153	fat3	FAT atypical cadherin 3	0
ssa09	134268609	ssa09	134264419	134269670	+	gene20294:106613282	LOC106613282	extracellular calcium-sensing receptor-like	0
ssa09	134268609	ssa09	134261172	134264222	-	gene20293:106613280	LOC106613280	extracellular calcium-sensing receptor-like	-4387
ssa09	134268609	ssa09	134254055	134259055	-	gene20292:106613281	LOC106613281	extracellular calcium-sensing receptor-like	-9554
ssa09	135326208	ssa09	135255550	135326605	+	gene20309:106613293	arhgef26	Rho guanine nucleotide exchange factor (GEF) 26	0
ssa09	135328251	ssa09	135255550	135326605	+	gene20309:106613293	arhgef26	Rho guanine nucleotide exchange factor (GEF) 26	-1646
ssa10	20704535	ssa10	20702674	20746410	+	gene20822:106613471	LOC106613471	C3 and PZP-like alpha-2-macroglobulin domain-containing protein 8	0
ssa10	20704535	ssa10	20696330	20701434	+	gene20821:106613790	sac3d1	SAC3 domain containing 1	-3101
ssa10	23506199	ssa10	23456636	23671933	+	gene20924:106613872	LOC106613872	ephrin type-B receptor 1-like	0
ssa10	25950277	ssa10	25946837	25969142	+	gene20963:106613912	LOC106613912	sulfhydryl oxidase 1-like	0
ssa10	25950277	ssa10	25910959	25946327	+	gene20962:106613911	cep350	centrosomal protein 350kDa	-3950
ssa10	25955560	ssa10	25946837	25969142	+	gene20963:106613912	LOC106613912	sulfhydryl oxidase 1-like	0
ssa10	25955560	ssa10	25910959	25946327	+	gene20962:106613911	cep350	centrosomal protein 350kDa	-9233
ssa11	41644153	ssa11	41633039	41662777	-	gene23593:106562751	LOC106562751	golgin subfamily B member 1-like	0
ssa11	86995679	ssa11	86992627	87004308	-	gene24696:106563842	LOC106563842	serine/threonine-protein kinase DCLK1-like	0
ssa12	13416450	ssa12	13406055	13434860	+	gene25329:106564479	LOC106564479	structural maintenance of chromosomes protein 3	0
ssa12	39018723	ssa12	38904463	39013185	+	gene25959:106565271	LOC106565271	potassium voltage-gated channel subfamily KQT member 2-like	-5538
ssa12	39018723	ssa12	39028593	39033225	+	gene25960:100194962	arfrp	ADP-ribosylation factor-related protein 1	9870
ssa12	44295109	ssa12	44220885	44300015	-	gene26064:106565177	LOC106565177	voltage-dependent calcium channel subunit alpha-2/delta-2-like	0
ssa12	44295109	ssa12	44302461	44317936	-	gene26065:100194932	acy1	aminoacylase 1	7352
ssa12	45074968	ssa12	45073606	45197496	+	gene26088:106565299	LOC106565299	voltage-dependent L-type calcium channel subunit alpha-1D-like	0
ssa12	67119282	ssa12	67125923	67164928	-	gene26659:106565842	LOC106565842	A disintegrin and metalloproteinase with thrombospondin motifs 9-like	6641
ssa13	26586544	ssa13	26573842	26616172	-	gene27969:106566829	LOC106566829	semaphorin-3F-like	0
ssa13	72602491	ssa13	72541183	72624097	+	gene28897:106567988	LOC106567988	protein FAM222B-like	0
ssa13	72603192	ssa13	72541183	72624097	+	gene28897:106567988	LOC106567988	protein FAM222B-like	0
ssa13	75187283	ssa13	75160028	75180660	+	gene28941:106567948	LOC106567948	diacylglycerol O-acyltransferase 2-like	-6623
ssa13	75187283	ssa13	75196852	75360036	+	gene28942:106567946	LOC106567946	UV radiation resistance-associated gene protein-like	9569
ssa13	75206404	ssa13	75196852	75360036	+	gene28942:106567946	LOC106567946	UV radiation resistance-associated gene protein-like	0
ssa13	77158702	ssa13	77153836	77161858	-	gene28988:106567902	LOC106567902	alpha-2-antiplasmin-like	0
ssa13	77161709	ssa13	77153836	77161858	-	gene28988:106567902	LOC106567902	alpha-2-antiplasmin-like	0
ssa13	77161709	ssa13	77168786	77191016	+	gene28989:106567901	LOC106567901	solute carrier family 13 member 5-like	7077
ssa13	77168726	ssa13	77168786	77191016	+	gene28989:106567901	LOC106567901	solute carrier family 13 member 5-like	60
ssa13	77168726	ssa13	77153836	77161858	-	gene28988:106567902	LOC106567902	alpha-2-antiplasmin-like	-6868
ssa14	14247972	ssa14	14240927	14300942	+	gene30024:106568916	LOC106568916	rab effector MyRIP-like	0
ssa14	17101703	ssa14	16920282	17119174	+	gene30111:106568853	LOC106568853	glypican-5-like	0
ssa14	25089725	ssa14	25086833	25228248	-	gene30289:106569223	LOC106569223	catenin delta-2-like	0
ssa14	25089725	ssa14	25077187	25084115	+	gene30288:106569225	LOC106569225	ankyrin repeat domain-containing protein 33B-like	-5610
ssa14	54640599	ssa14	54641928	54651414	-	gene31048:100196390	saca4	Sperm acrosome membrane-associated protein 4	1329
ssa14	56760835	ssa14	56751177	56761933	-	gene31092:106570035	LOC106570035	transcription factor AP-2-epsilon-like	0
ssa14	56760835	ssa14	56762149	56772965	-	gene31093:106570034	ncdn	neurochondrin	1314
ssa14	56798757	ssa14	56772370	56818625	+	gene31094:106570033	kiaa0319l	KIAA0319-like ortholog	0
ssa14	63654205	ssa14	63637187	63692895	+	gene31326:106570199	LOC106570199	gonadotropin-releasing hormone II receptor-like	0
ssa14	68580333	ssa14	68445853	68745494	+	gene31421:106570306	rarb	retinoic acid receptor%2C beta	0
ssa15	84910049	ssa15	84909718	84923477	-	gene33690:106572547	LOC106572547	round spermatid basic protein 1-like	0
ssa15	84910049	ssa15	84876910	84909674	+	gene33689:106572545	LOC106572545	tyrosine-protein phosphatase non-receptor type 12-like	-375
ssa16	15674993	ssa16	15674634	15684288	-	gene34419:106573287	LOC106573287	selenoprotein O	0
ssa16	15674993	ssa16	15643522	15674125	-	gene34418:106573286	LOC106573286	mitogen-activated protein kinase 12-like	-868
ssa16	27232350	ssa16	27155158	27295386	-	gene34669:106573504	LOC106573504	talin-2	0
ssa16	45322762	ssa16	45318365	45363254	+	gene35110:106573989	LOC106573989	kinesin-like protein KIF1A	0
ssa17	17411718	ssa17	17357813	17425943	-	gene36602:106575511	LOC106575511	guanine nucleotide exchange factor DBS-like	0
ssa18	22683513	ssa18	22682575	22685184	+	gene38218:106577132	LOC106577132	protein phosphatase 1 regulatory subunit 3C-B-like	0
ssa18	23070946	ssa18	22981805	23384172	-	gene38222:106577125	LOC106577125	pro-neuregulin-3%2C membrane-bound isoform-like	0
ssa18	28221328	ssa18	28123233	28534406	+	gene38312:106577195	cssa18h10orf11	chromosome ssa18 open reading frame%2C human C10orf11	0
ssa18	28253759	ssa18	28123233	28534406	+	gene38312:106577195	cssa18h10orf11	chromosome ssa18 open reading frame%2C human C10orf11	0
ssa18	28289512	ssa18	28123233	28534406	+	gene38312:106577195	cssa18h10orf11	chromosome ssa18 open reading frame%2C human C10orf11	0
ssa18	28326254	ssa18	28123233	28534406	+	gene38312:106577195	cssa18h10orf11	chromosome ssa18 open reading frame%2C human C10orf11	0
ssa18	33861174	ssa18	33859378	33867593	-	gene38414:106577316	LOC106577316	proto-oncogene c-Rel-like	0
ssa18	67287439	ssa18	67279670	67312726	+	gene39223:106578116	LOC106578116	gastrula zinc finger protein XlCGF57.1-like	0
ssa19	15695985	ssa19	15663631	15734441	+	gene39614:106578526	mmp16	matrix metallopeptidase 16 (membrane-inserted)	0
ssa19	35397330	ssa19	35391441	35397520	-	gene39865:106578774	tomm20	translocase of outer mitochondrial membrane 20 homolog (yeast)	0
ssa19	35397330	ssa19	35405208	35425431	-	gene39866:106578775	LOC106578775	AT-rich interactive domain-containing protein 4B-like	7878
ssa19	52703879	ssa19	52702543	52706597	-	gene40268:106579248	LOC106579248	LYR motif-containing protein 1-like	0
ssa19	52703879	ssa19	52706121	52717685	+	gene40269:106579247	LOC106579247	DCN1-like protein 3	2242
ssa19	52703879	ssa19	52649344	52700258	+	gene40267:106579250	dnah3	dynein%2C axonemal%2C heavy chain 3	-3621
ssa19	52905550	ssa19	52899195	52914292	-	gene40278:106579241	LOC106579241	uncharacterized LOC106579241	0
ssa19	52905909	ssa19	52899195	52914292	-	gene40278:106579241	LOC106579241	uncharacterized LOC106579241	0
ssa19	68557201	ssa19	68528206	68554338	+	gene40652:106579527	LOC106579527	serine/threonine-protein kinase Sgk3-like	-2863
ssa20	5258976	ssa20	5247342	5255555	+	gene40971:100195274	smad4	MAD homolog 4 (Drosophila)	-3421
ssa20	5276375	ssa20	5275595	5301648	+	gene40973:106580195	mapkapk5	mitogen-activated protein kinase-activated protein kinase 5	0
ssa20	6480670	ssa20	6385327	6989987	+	gene40996:106580171	LOC106580171	glutamate receptor ionotropic%2C delta-2-like	0
ssa20	13063047	ssa20	13054882	13075395	-	gene41065:106580113	LOC106580113	galactosylceramide sulfotransferase-like	0
ssa20	25439810	ssa20	25361673	25689907	-	gene41404:106580375	LOC106580375	tetratricopeptide repeat protein 28-like	0
ssa20	31297310	ssa20	31297420	31432782	-	gene41587:106580456	LOC106580456	polypeptide N-acetylgalactosaminyltransferase 9-like	110
ssa20	54041570	ssa20	53875016	54096181	-	gene42126:106580977	LOC106580977	neurobeachin-like	0
ssa20	54954233	ssa20	54943323	54972672	-	gene42152:106581003	LOC106581003	tripartite motif-containing protein 3-like	0
ssa20	54954233	ssa20	54945852	54946948	+	gene42153:106581005	LOC106581005	probable ATP-dependent RNA helicase ddx42	-7285
ssa20	74134794	ssa20	74128443	74134922	-	gene42550:106581401	LOC106581401	SLIT and NTRK-like protein 3	0
ssa22	3857061	ssa22	3849683	3863187	+	gene43808:106582656	LOC106582656	mitochondrial import receptor subunit TOM34-like	0
ssa22	14236052	ssa22	14199319	14314398	+	gene44020:106582854	LOC106582854	forkhead box protein P1-B-like	0
ssa23	43253735	ssa23	43241284	43285772	-	gene45972:106584711	LOC106584711	potassium/sodium hyperpolarization-activated cyclic nucleotide-gated channel 1-like	0
ssa24	8660383	ssa24	8659985	8682344	+	gene46317:106585138	LOC106585138	serine/threonine-protein kinase A-Raf-like	0
ssa24	8660383	ssa24	8643730	8659700	-	gene46315:106585141	LOC106585141	uncharacterized LOC106585141	-683
ssa24	8660383	ssa24	8652540	8658105	+	gene46316:106585140	LOC106585140	U3 small nucleolar ribonucleoprotein protein IMP4-like	-2278
ssa24	11122326	ssa24	11121139	11134594	-	gene46369:106585098	LOC106585098	cell division cycle-associated protein 2-like	0
ssa24	18961978	ssa24	18952350	18997827	-	gene46574:106585616	LOC106585616	transcription factor 7-like 1-A	0
ssa24	23187689	ssa24	23027182	23228479	+	gene46678:106585520	LOC106585520	nuclear receptor corepressor 2-like	0
ssa24	27339845	ssa24	27334592	27344652	+	gene46855:106585369	LOC106585369	very low-density lipoprotein receptor-like	0
ssa24	27339845	ssa24	27320634	27332669	-	gene46854:106585370	LOC106585370	mothers against decapentaplegic homolog 2	-7176
ssa24	31958917	ssa24	31953898	31988119	+	gene46989:106585652	LOC106585652	apoptosis-inducing factor 3-like	0
ssa24	31958917	ssa24	31949100	31950295	+	gene46988:106585632	LOC106585632	putative claudin-24	-8622
ssa24	38486633	ssa24	38484170	38487269	+	gene47079:106585831	mpeg1	macrophage expressed 1	0
ssa24	38486633	ssa24	38487799	38491106	+	gene47080:106585834	LOC106585834	perforin-1-like	1166
ssa26	776448	ssa26	709024	811108	+	gene48220:106587004	LOC106587004	far upstream element-binding protein 3-like	0
ssa26	1369481	ssa26	1336941	1418112	-	gene48230:106587015	ak8	adenylate kinase 8	0
ssa26	2044741	ssa26	2016773	2089791	+	gene48243:106587025	LOC106587025	2-oxoglutarate dehydrogenase%2C mitochondrial	0
ssa26	2252887	ssa26	2180255	2272996	+	gene48244:106587026	zmiz2	zinc finger%2C MIZ-type containing 2	0
ssa26	5266145	ssa26	5197317	5281909	+	gene48285:106587056	LOC106587056	cytoskeleton-associated protein 5-like	0
ssa26	15810538	ssa26	15799478	15813742	+	gene48469:106587253	LOC106587253	putative solute carrier family 22 member 31	0
ssa26	15810538	ssa26	15814147	15821476	-	gene48470:106587254	dpep1	dipeptidase 1 (renal)	3609
ssa27	7792406	ssa27	7678811	8014319	-	gene49763:106588487	LOC106588487	cyclin-dependent kinase-like 5	0
ssa27	7792406	ssa27	7789359	7793357	+	gene49769:106588478	LOC106588478	elongation factor 1-alpha-like	0
ssa27	7792406	ssa27	7785661	7788872	+	gene49768:100136525	LOC100136525	elongation factor 1 alpha	-3534
ssa27	7792406	ssa27	7798834	7801796	+	gene49770:106588488	LOC106588488	60S ribosomal protein L11	6428
ssa27	28659182	ssa27	28636513	28673938	+	gene50456:106588883	LOC106588883	inactive phospholipase C-like protein 2	0
ssa28	28070981	ssa28	28047867	28089879	+	gene51371:106589820	LOC106589820	ribosomal protein S6 kinase alpha-2	0
ssa28	29633065	ssa28	29629899	29631055	+	gene51421:100196526	nogg3	Noggin-3	-2010
ssa29	16107088	ssa29	16105180	16107052	+	gene51773:100195814	rps20	ribosomal protein S20	-36
ssa29	16107088	ssa29	16108085	16115505	+	gene51774:106590219	LOC106590219	kinesin-like protein KIF20A	997
ssa29	16107088	ssa29	16102455	16104480	+	gene51772:106590218	mos	v-mos Moloney murine sarcoma viral oncogene homolog	-2608
ssa29	16107088	ssa29	16089329	16098341	+	gene51771:106590217	plag1	pleiomorphic adenoma gene 1	-8747
ssa29	41206866	ssa29	41122215	41208003	-	gene52231:106590692	LOC106590692	tetratricopeptide repeat protein 21B-like	0
